# Supplementary material for: Strong antimicrobial activity and unique physicochemical characteristics in honey from Australian stingless bees Tetragonula carbonaria, Tetragonula hockingsi, and Austroplebeia australis
Source: Appl Environ Microbiol. 2025 May 21;91(6):e02523-24. doi: 10.1128/aem.02523-24 (PMC12175512; doi:10.1128/aem.02523-24)
Supplement: Table S1 — All activity, physical, and chemical property data. [file aem.02523-24-s0001.xlsx]

## Sheet: All Data
SUPPLEMENTARY DATASET S1: Sample details, antimicorbial activity data, and physical and chemical property data for all honey samples analysed in this study.
Sample ID		SAMPLE DETAILS				ANTIMICROBIAL ACTIVITY									PHYSICAL AND CHEMICAL PROPERTIES
		Species	Location	Collection Year		Minimum Inhibitory Concentration (% w/w)									H2O2 at 1 h (ppm)	Colour Intensity (mAU)	Phenolics Content by FBBB (mg GAE/ kg)	Antioxidant Content by FRAP (µmol Fe2+/kg)	Density (g/ml)	pH	Dihydroxyacetone (ppm)	Methylglyoxal (ppm)	Hydroxymethylfurfural (ppm)
						S. aureus		E. coli		C. neoformans		T. interdigitale
						TA	NPA	TA	NPA	TA	NPA	TA	NPA
TC01		T. carbonaria	NSW	2022		8	16	16	32	32	>32	16	32		35	191	221.459	8909.15	1.2579	3.85	-	-	-
TC02		T. carbonaria	NSW	2022		4	16	8	16	16	32	2	>32		60	381	397.612	9620.42	1.26364	3.73	-	-	-
TC03		T. carbonaria	NSW	2022		8	16	16	16	32	32	4	>32		55	294	235.272	7042.96	1.24992	3.77	-	-	-
TC04		T. carbonaria	NSW	2023		8	32	8	16	16	32	8	>32		65	144	381.636	5895.07	1.26352	3.66	0	2	3
TC05		T. carbonaria	NSW	2022		16	32	16	16	32	>32	8	>32		40	163	345.856	7571.13	1.24608	3.68	-	-	-
TC06		T. carbonaria	NSW	2022		4	16	4	8	16	32	1	>32		65	215	208.729	7240.14	1.22872	3.53	-	-	-
TC07		T. carbonaria	NSW	2022		4	16	4	8	16	32	1	>32		55	144	303.004	8859.86	1.22836	3.5	-	-	-
TC08		T. carbonaria	NSW	2021		16	32	16	32	32	32	8	32		45	171	166.375	6141.55	1.21962	3.6	-	-	-
TC09		T. carbonaria	NSW	2021		16	32	16	16	32	32	4	32		60	166	176.693	7479.58	1.2187	3.61	-	-	-
TC10		T. carbonaria	NSW	2022		4	16	4	16	16	32	1	>32		60	335	231.777	6965.49	1.23544	3.75	-	-	-
TC11		T. carbonaria	NSW	2022		8	8	8	8	32	32	16	>32		40	103	161.549	10226.1	1.2597	3.59	-	-	-
TC12		T. carbonaria	NSW	2023		4	16	8	16	16	32	1	>32		60	136	150.732	10057	1.2686	3.6	0	1	3
TC13		T. carbonaria	QLD	2023		16	16	16	16	32	32	16	32		30	651	340.032	9303.52	1.26402	3.6	0	5	70
TC14		T. carbonaria	QLD	2023		16	16	16	16	32	>32	8	>32		50	261	365.493	9141.55	1.28306	3.62	-	-	-
TC15		T. carbonaria	QLD	2023		16	16	16	16	32	>32	16	32		40	662	308.329	9261.27	1.2991	3.6	-	-	-
TC16		T. carbonaria	QLD	2023		8	32	8	8	32	32	2	>32		50	252	233.358	11183.8	1.2609	3.54	-	-	-
TC17		T. carbonaria	-	2022		8	16	8	16	16	32	2	>32		75	248	313.571	7930.28	1.34536	3.72	-	-	-
TC18		T. carbonaria	NSW	2023		16	16	16	16	32	32	16	32		5	196	104.302	5803.52	1.3092	3.59	-	-	-
TC19		T. carbonaria	QLD	2022		8	8	8	8	16	32	1	>32		55	295	260.651	10796.5	1.27298	3.64	-	-	-
TC20		T. carbonaria	-	2022		8	8	8	8	32	32	8	>32		45	272	227.284	9902.11	1.25736	3.65	-	-	-
TH01		T. hockingsii	QLD	2023		16	16	16	16	32	>32	16	32		35	298	237.685	9613.38	1.33658	3.82	-	-	-
TH02		T. hockingsii	QLD	2023		8	8	8	8	32	>32	4	>32		50	455	521.177	9528.87	1.30528	3.71	-	-	-
TH03		T. hockingsii	QLD	2023		8	8	8	8	32	>32	8	>32		50	464	431.894	9057.04	1.35618	3.72	-	-	-
TH04		T. hockingsii	QLD	2023		8	16	8	32	32	>32	8	32		65	490	510.859	9648.59	1.296	3.91	0	4	65
TH05		T. hockingsii	QLD	2023		16	16	16	32	32	32	16	32		45	393	312.24	11388	1.3553	3.87	-	-	-
TH06		T. hockingsii	QLD	2023		8	16	8	32	32	>32	2	32		70	497	439.05	9895.07	1.3586	3.96	-	-	-
TH07		T. hockingsii	QLD	2023		16	16	16	16	32	>32	4	32		55	257	716.467	11416.2	1.25116	3.74	-	-	-
TH08		T. hockingsii	QLD	2023		16	16	16	16	>32	>32	8	32		45	266	365.244	11500.7	1.35098	3.72	-	-	-
TH09		T. hockingsii	QLD	2023		8	16	8	8	32	>32	4	>32		55	464	615.036	10458.5	1.39464	3.66	-	-	-
TH10		T. hockingsii	QLD	2023		16	32	16	32	32	32	16	32		45	272	273.049	8923.24	1.39864	3.85	-	-	-
TH11		T. hockingsii	QLD	2023		8	32	16	32	32	32	8	32		60	470	647.903	9395.07	1.27832	3.95	-	-	-
TH12		T. hockingsii	QLD	2023		16	32	32	32	32	32	16	32		55	282	303.586	9683.8	1.28348	3.93	0	4	19
TH13		T. hockingsii	QLD	2023		16	32	16	32	32	>32	16	32		40	300	356.923	8345.77	1.32502	3.88	0	5	20
TH14		T. hockingsii	QLD	2023		8	32	8	16	32	32	8	32		55	485	477.825	8261.27	1.29278	3.99	-	-	-
TH15		T. hockingsii	QLD	2023		16	16	16	16	32	32	8	32		60	214	110.709	2965.49	1.28796	3.83	-	-	-
TH16		T. hockingsii	QLD	2022		8	16	8	16	32	32	16	>32		30	294	144.242	4599.3	1.29936	3.72	-	-	-
TH17		T. hockingsii	QLD	2023		8	8	16	8	32	32	16	>32		45	362	236.936	6634.51	1.29256	3.67	-	-	-
TH18		T. hockingsii	QLD	2022		16	16	32	16	>32	>32	16	32		40	217	103.22	5923.24	1.2801	3.96	-	-	-
TH19		T. hockingsii	QLD	2023		8	16	16	16	32	32	8	32		60	258	257.822	8289.44	1.27088	3.68	-	-	-
TH20		T. hockingsii	QLD	2023		8	32	8	32	32	32	4	32		50	266	261.316	7106.34	1.27484	3.72	-	-	-
AA01		A. australis	QLD	2022		16	32	16	32	32	32	8	32		35	507	223.623	6458.45	1.32602	3.72	-	-	-
AA02		A. australis	QLD	2022		8	32	8	32	16	32	1	32		45	220	87.9098	4282.39	1.31002	4.76	-	-	-
AA03		A. australis	QLD	2022		16	32	16	>32	32	>32	8	>32		20	392	182.435	7423.24	1.31188	3.85	-	-	-
AA04		A. australis	QLD	2023		8	32	8	32	16	32	4	32		50	107	10.0266	4697.89	1.27956	3.82	-	-	-
AA05		A. australis	QLD	2023		8	32	8	32	32	32	4	32		50	511	192.503	4866.9	1.30366	4.19	-	-	-
AA06		A. australis	QLD	2023		8	32	8	32	32	>32	2	32		40	115	117.865	3366.9	1.28632	4.36	0	4	24
AA07		A. australis	QLD	2023		16	32	32	>32	32	32	16	>32		40	429	163.463	5071.13	1.28044	4.26	-	-	-
AA08		A. australis	NSW	2024		8	32	16	32	32	32	4	>32		45	380	250.999	2613.38	1.282	4.06	-	-	-
OTC1		T. carbonaria	QLD	2006		4	4	-	-	-	-	-	-		-	-	-	-	-	-	0	9	12
OTC2		T. carbonaria	QLD	2006		4	4	-	-	-	-	-	-		-	-	-	-	-	-	0	5	16
OTC3		T. carbonaria	QLD	2006		4	4	-	-	-	-	-	-		-	-	-	-	-	-	0	9	20
OTC4		T. carbonaria	QLD	2006		4	4	-	-	-	-	-	-		-	-	-	-	-	-	0	12	22
OTC5		T. carbonaria	QLD	2006		32	>32	-	-	-	-	-	-		-	-	-	-	-	-	0	2	11
OTC6		T. carbonaria	QLD	2006		8	8	-	-	-	-	-	-		-	-	-	-	-	-	0	5	24
ART		Artificial	-	-		>32	>32	>32	>32	>32	>32	>32	>32		-	-	-	-	-	-	-	-	-
JAR		A. mellifera	Jarrah (Barnes TA 10+)	-		16	>32	16	>32	16	>32	8	>32		-	-	-	-	-	-	-	-	-
MAN		A. mellifera	Manuka (Comvita UMF 18+)	-		8	8	16	16	16	16	8	8		-	-	-	-	-	-	-	-	-
