# Supplementary material for: Strong antimicrobial activity and unique physicochemical characteristics in honey from Australian stingless bees Tetragonula carbonaria, Tetragonula hockingsi, and Austroplebeia australis
Source: Appl Environ Microbiol. 2025 May 21;91(6):e02523-24. doi: 10.1128/aem.02523-24 (PMC12175512; doi:10.1128/aem.02523-24)
Supplement: Table S2 — All proteomic data. [file aem.02523-24-s0002.xlsx]

## Sheet: TC06
SUPPLEMENTARY DATASET S2: Peptide matches to the Apidae database for all honey samples analysed in this study.
Accession	Description	Coverage [%]	# Peptides	# PSMs	# Unique Peptides	# AAs	MW [kDa]	calc. pI	Score Sequest HT: Sequest HT	# Peptides (by Search Engine): Sequest HT	# Protein Groups
Q9U8X6	Glucose oxidase OS=Apis mellifera OX=7460 GN=LOC406081 PE=3 SV=1	3	2	34	2	615	67.9	6.95	136.68	2	1
A0A9B0F338	Actin-5C OS=Bombus terrestris OX=30195 GN=LOC100646910 PE=3 SV=1	27	7	19	4	376	41.8	5.48	62.44	7	1
A0A7M6UVC2	Heat shock protein Hsp70Ab-like OS=Apis mellifera OX=7460 GN=410620 PE=3 SV=1	10	7	16	1	640	70.3	5.82	50.23	7	1
A0A9B2JX64	Delta-aminolevulinic acid dehydratase OS=Bombus terrestris OX=30195 GN=LOC100644323 PE=3 SV=1	7	4	14	2	964	106.4	6.2	51.88	4	1
V9IHL0	histone acetyltransferase OS=Apis cerana OX=7461 GN=ACCB06737 PE=2 SV=1	3	1	8	1	1457	160.4	6.86	29.62	1	1
A0A7M7MR23	phospholipase A1 OS=Apis mellifera OX=7460 GN=LOC727193 PE=3 SV=1	13	2	7	2	304	34.1	6.44	22.87	2	1
A0A2A3EIC5	Integrator complex subunit 12 OS=Apis cerana cerana OX=94128 GN=APICC_02654 PE=3 SV=1	9	1	6	1	296	33.5	8.25	10.35	1	1
A0A9B0BYL4	Heat shock protein 83 OS=Bombus terrestris OX=30195 GN=LOC100645524 PE=3 SV=1	4	2	5	2	725	83.6	5.05	16.63	2	1
A0A9B7CVS8	SCY1-like protein 2 isoform X1 OS=Bombus terrestris OX=30195 GN=LOC100646658 PE=3 SV=1	4	1	4	1	854	96.5	9.13	10.01	1	1
A0A7M7RAS0	Vacuolar proton pump subunit B OS=Apis mellifera OX=7460 GN=551721 PE=3 SV=1	5	1	4	1	495	55.1	5.58	17.17	1	1
A0A2A3EGM2	Rabphilin-3A OS=Apis cerana cerana OX=94128 GN=APICC_02693 PE=4 SV=1	4	1	4	1	820	94.1	8.88	3.39	1	1
A0A9B0F6P1	Glucosylceramidase OS=Bombus terrestris OX=30195 GN=LOC100643871 PE=3 SV=1	2	1	4	1	510	58.1	5.67	9.24	1	1
A0A9C6SDQ0	Protein artichoke OS=Bombus terrestris OX=30195 GN=LOC100650649 PE=4 SV=1	2	1	4	1	1428	160.2	6.96	6.63	1	1
A0A8U1BZI5	alpha-glucosidase OS=Apis mellifera OX=7460 GN=hbg1 PE=4 SV=1	6	1	4	1	588	67.3	6.61	6.76	1	1
A0A2A3E8R4	Ras-related protein Rab-7a OS=Apis cerana cerana OX=94128 GN=APICC_03599 PE=3 SV=1	10	2	3	2	216	24.4	6.21	6.74	2	1
A0A9B0BG89	Heat shock protein 83 OS=Bombus terrestris OX=30195 GN=LOC100645819 PE=3 SV=1	2	1	3	1	719	82.7	5.08	7.43	1	1
A0A9C6SLU9	Protein MTSS 2 isoform X2 OS=Bombus terrestris OX=30195 GN=LOC100644258 PE=4 SV=1	4	1	3	1	873	94.7	9.47	10.65	1	1
A0A8U0WQC4	alpha-glucosidase OS=Apis mellifera OX=7460 GN=hbg2 PE=4 SV=1	2	1	3	1	580	66.5	6.28	6.89	1	1
V9IG44	26S protease regulatory subunit 4 OS=Apis cerana OX=7461 GN=ACCB02014.1 PE=2 SV=1	7	2	3	1	451	50.5	6.98	7.63	2	1
A0A2A3ENV2	Histone H4 OS=Apis cerana cerana OX=94128 GN=APICC_08920 PE=3 SV=1	3	2	3	2	766	86.3	8.84	8.47	2	1
A0A2A3E5Y1	Glucose dehydrogenase [acceptor] OS=Apis cerana cerana OX=94128 GN=APICC_02289 PE=3 SV=1	3	1	3	1	571	62.8	7.2	8.02	1	1
A0A2A3ECY0	Kinetochore protein NDC80 OS=Apis cerana cerana OX=94128 GN=APICC_09569 PE=3 SV=1	0	1	2	1	1298	148.5	7.23	4.07	1	1
A0A9B7CXZ1	GTPase-activating protein CdGAPr isoform X6 OS=Bombus terrestris OX=30195 GN=LOC100646797 PE=3 SV=1	1	1	2	1	1531	169.6	6.4	4.2	1	1
A0A2A3EIR7	Pin2-interacting protein X1 OS=Apis cerana cerana OX=94128 GN=APICC_08235 PE=4 SV=1	4	1	2	1	704	81.8	9.13	3.43	1	1
A0A7M7MUY7	Retinol-binding protein pinta-like isoform X2 OS=Apis mellifera OX=7460 GN=LOC100576855 PE=4 SV=1	12	1	2	1	271	32.1	9.19	0	1	1
A0A9B0C7G9	Protein phosphatase 1L isoform X2 OS=Bombus terrestris OX=30195 GN=LOC100650551 PE=3 SV=1	2	1	2	1	481	53.9	8.25	5.02	1	1
V9IET6	Acetyl-CoA carboxylase 1 OS=Apis cerana OX=7461 GN=ACCB01858.1 PE=2 SV=1	2	1	2	1	2305	260.5	6.29	6.46	1	1
A0A9B2JUP6	GTP-binding protein SAR1 OS=Bombus terrestris OX=30195 GN=LOC100650902 PE=3 SV=1	6	1	2	1	193	21.7	6.55	4.83	1	1
A0A2A3E509	Glyceraldehyde-3-phosphate dehydrogenase OS=Apis cerana cerana OX=94128 GN=APICC_00732 PE=3 SV=1	3	1	2	1	361	39.2	8.02	4.87	1	1
A0A7M7TFX7	Inorganic phosphate cotransporter OS=Apis mellifera OX=7460 GN=551863 PE=4 SV=1	2	1	2	1	477	52.6	8.31	4.58	1	1
A0A2A3E135	Vacuolar protein sorting-associated protein 52 homolog OS=Apis cerana cerana OX=94128 GN=APICC_01786 PE=3 SV=1	5	1	2	1	667	77.3	6.84	3.48	1	1
A0A7M7R8W1	Uncharacterized protein LOC408608 OS=Apis mellifera OX=7460 GN=408608 PE=4 SV=1	10	2	2	2	181	19.4	7.18	4.69	2	1
A0A7M7MQE3	LOW QUALITY PROTEIN: uncharacterized protein LOC409759 OS=Apis mellifera OX=7460 GN=LOC409759 PE=3 SV=1	2	1	2	1	2051	228.9	5.91	6.5	1	1
A0A7M7TFF0	Fatty acid synthase OS=Apis mellifera OX=7460 GN=LOC411959 PE=4 SV=1	1	1	2	1	2394	268.9	7.12	6.12	1	1
A0A2A3EF03	Methyltransferase OS=Apis cerana cerana OX=94128 GN=APICC_05909 PE=3 SV=1	13	1	2	1	271	30.7	9.48	3.32	1	1
A0A7M7GTP1	Obscurin isoform X2 OS=Apis mellifera OX=7460 GN=408830 PE=3 SV=1	1	1	1	1	5325	599.6	5.48	2.97	1	1
A0A7M7L1Y6	RNA-binding protein Musashi homolog Rbp6 isoform X8 OS=Apis mellifera OX=7460 GN=LOC551123 PE=3 SV=1	7	1	1	1	435	46.7	9.06	3.03	1	1
A0A2A3EQD7	Dihydrolipoyllysine-residue succinyltransferase component of 2-oxoglutarate dehydrogenase complex, mitochondrial OS=Apis cerana cerana OX=94128 GN=APICC_03249 PE=3 SV=1	2	1	1	1	390	42.8	7.91	2.01	1	1
A0A7M7IIF2	Uncharacterized protein LOC410514 isoform X2 OS=Apis mellifera OX=7460 GN=LOC410514 PE=4 SV=1	2	1	1	1	1504	167.2	8.76	2.81	1	1
A0A7M7H1A4	Fas-associated death domain protein OS=Apis mellifera OX=7460 GN=100577690 PE=4 SV=1	8	1	1	1	145	17.1	9.16	2.34	1	1
A0A2A3E248	Uncharacterized protein OS=Apis cerana cerana OX=94128 GN=APICC_06862 PE=4 SV=1	3	1	1	1	977	113.8	9.14	3.01	1	1
A0A9B0BR83	Succinate dehydrogenase [ubiquinone] flavoprotein subunit, mitochondrial OS=Bombus terrestris OX=30195 GN=LOC100644194 PE=3 SV=1	2	1	1	1	661	72.4	7.08	4.45	1	1
V9IGT5	40S ribosomal protein S16 OS=Apis cerana OX=7461 GN=ACCB03120 PE=2 SV=1	5	1	1	1	148	16.9	10.18	1.92	1	1
A0A2A3ECT5	Structural maintenance of chromosomes protein OS=Apis cerana cerana OX=94128 GN=APICC_05537 PE=3 SV=1	1	1	1	1	1202	139.4	8.13	1.92	1	1
A0A9B0F143	acetyl-CoA C-acetyltransferase OS=Bombus terrestris OX=30195 GN=LOC100647249 PE=3 SV=1	2	1	1	1	502	54.8	8.29	2	1	1
A0A7M7GN38	40S ribosomal protein S8 OS=Apis mellifera OX=7460 GN=406126 PE=3 SV=1	4	1	1	1	208	23.9	10.59	2.1	1	1
A0A1I9UVU8	CLIP domain-containing serine protease OS=Apis cerana cerana OX=94128 PE=2 SV=1	3	1	1	1	353	39.4	6.61	2.27	1	1
A0A2A3E5X0	Poly [ADP-ribose] polymerase OS=Apis cerana cerana OX=94128 GN=APICC_05437 PE=3 SV=1	2	1	1	1	991	113.5	8.72	3.24	1	1
A0A7M7MTR9	Meiosis regulator and mRNA stability factor 1 OS=Apis mellifera OX=7460 GN=LOC409429 PE=4 SV=1	2	1	1	1	1635	185	8.02	0	1	1
A0A9B2JR34	Serine/threonine-protein phosphatase OS=Bombus terrestris OX=30195 GN=LOC100647345 PE=3 SV=1	3	1	1	1	353	40.5	6.76	2.49	1	1
A0A7M7MLN6	protein-serine/threonine phosphatase OS=Apis mellifera OX=7460 GN=LOC724613 PE=3 SV=1	3	1	1	1	1227	132.6	8.21	0	1	1
V9I7R8	Disks large-associated protein 4 OS=Apis cerana OX=7461 GN=ACCB00128.3 PE=2 SV=1	2	1	1	1	796	87	9.13	2.45	1	1
A0A7M7H4R2	26S proteasome regulatory subunit 10B OS=Apis mellifera OX=7460 GN=551386 PE=3 SV=1	3	1	1	1	393	44.5	7.44	1.98	1	1
A0A9B2JQL8	Palmitoyltransferase OS=Bombus terrestris OX=30195 GN=LOC100646872 PE=3 SV=1	5	1	1	1	662	73.6	8.94	4.87	1	1
C4PEE0	Ribosomal protein S5 (Fragment) OS=Bombus terrestris OX=30195 PE=2 SV=1	12	1	1	1	83	9.2	11.43	2.6	1	1
A0A7M7IFF9	Translation elongation factor 2 isoform X1 OS=Apis mellifera OX=7460 GN=409167 PE=4 SV=1	1	1	1	1	844	94.5	6.52	2.38	1	1
V9IK34	Ras-related protein Rab-2A OS=Apis cerana OX=7461 GN=ACCB10798 PE=2 SV=1	7	1	1	1	214	23.7	6.68	3.54	1	1
A0A9B0BQL5	Regucalcin OS=Bombus terrestris OX=30195 GN=LOC100644382 PE=3 SV=1	3	1	1	1	338	36.9	7.94	2.2	1	1
A0A2A3EBT5	DDB1-and CUL4-associated factor OS=Apis cerana cerana OX=94128 GN=APICC_03432 PE=4 SV=1	4	1	1	1	702	79.5	5.08	2.65	1	1
A0A2A3E589	Uncharacterized protein OS=Apis cerana cerana OX=94128 GN=APICC_01321 PE=4 SV=1	5	1	1	1	768	84.7	8.72	3.49	1	1
A0A2A3E872	Fanconi anemia group D2 protein OS=Apis cerana cerana OX=94128 GN=APICC_00657 PE=4 SV=1	1	1	1	1	1380	159.7	7.12	1.96	1	1
A0A9B2MPY4	Mediator of RNA polymerase II transcription subunit 12 OS=Bombus terrestris OX=30195 GN=LOC100650484 PE=4 SV=1	2	1	1	1	717	81.3	5.06	2.41	1	1
A0A9C6W7P6	Uncharacterized protein MAL13P1.304 isoform X2 OS=Bombus terrestris OX=30195 GN=LOC100652309 PE=4 SV=1	1	1	1	1	2005	224.6	8.81	3.33	1	1
G5D2U4	Vitellogenin (Fragment) OS=Apis dorsata OX=7462 GN=Vg PE=4 SV=1	21	1	1	1	145	16.3	8.12	0	1	1
A0A7M7LPU1	Uncharacterized protein LOC724201 isoform X3 OS=Apis mellifera OX=7460 GN=724201 PE=4 SV=1	4	1	1	1	775	89.9	8	0	1	1
A0A2A3E2V2	Arf-GAP with Rho-GAP domain, ANK repeat and PH domain-containing protein OS=Apis cerana cerana OX=94128 GN=APICC_01764 PE=4 SV=1	2	1	1	1	1258	141.8	7.24	2.82	1	1
A0A7M7H355	Uncharacterized protein LOC100578631 OS=Apis mellifera OX=7460 GN=100578631 PE=4 SV=1	2	1	1	1	878	98.6	9.44	0	1	1
A0A9C6SQ88	E3 SUMO-protein ligase RanBP2 isoform X2 OS=Bombus terrestris OX=30195 GN=LOC100648946 PE=4 SV=1	1	1	1	1	2835	317.4	5.59	2.65	1	1
A0A7M7GDN7	Odorant receptor OS=Apis mellifera OX=7460 GN=100576246 PE=3 SV=1	2	1	1	1	407	47.2	8.41	2.5	1	1
A0A7M7MND9	DNA repair protein RAD50 OS=Apis mellifera OX=7460 GN=LOC726642 PE=3 SV=1	3	1	1	1	1377	162	7.68	3.47	1	1
A0A7M7R5D8	DNA methyltransferase 1-associated protein 1 OS=Apis mellifera OX=7460 GN=408575 PE=4 SV=1	8	1	1	1	440	51	9.45	2.76	1	1
A0A7M7IH76	Sulfatase N-terminal domain-containing protein OS=Apis mellifera OX=7460 PE=3 SV=1	6	1	1	1	692	78	7.18	0	1	1
A0A7M7LNU3	phosphatidate phosphatase OS=Apis mellifera OX=7460 GN=410201 PE=3 SV=1	3	1	1	1	1061	120.5	5.52	3.12	1	1
V9ICL0	U2 small nuclear ribonucleoprotein A OS=Apis cerana OX=7461 GN=ACCB01511.1 PE=2 SV=1	13	1	1	1	110	12.9	5.52	2.38	1	1
A0A7M7MTI4	receptor protein serine/threonine kinase OS=Apis mellifera OX=7460 GN=LOC725711 PE=3 SV=1	5	1	1	1	589	66.2	7.78	4.59	1	1
A0A7M7ILD5	Eyegone isoform X1 OS=Apis mellifera OX=7460 GN=Eyg PE=3 SV=1	8	1	1	1	684	72.8	6.96	0	1	1
D9ZK27	Dorsal (Fragment) OS=Bombus terrestris OX=30195 GN=dorsal PE=2 SV=1	11	1	1	1	269	30.1	8.22	0	1	1
A0A9C6W7S0	Tight junction protein ZO-1 isoform X1 OS=Bombus terrestris OX=30195 GN=LOC100649923 PE=4 SV=1	3	1	1	1	1214	133.3	9.16	4.19	1	1
A0A7M7GX77	Alkaline phosphatase OS=Apis mellifera OX=7460 GN=410530 PE=3 SV=1	7	1	1	1	534	59.4	7.87	3.81	1	1
V9ID85	Rab11 family-interacting protein 3 OS=Apis cerana OX=7461 GN=ACCB01025.1 PE=2 SV=1	8	1	1	1	425	47.9	4.82	2.84	1	1
A0A2A3EIF4	CCAAT/enhancer-binding protein OS=Apis cerana cerana OX=94128 GN=APICC_09074 PE=4 SV=1	5	1	1	1	632	71.1	9.25	0	1	1
A0A7M7MR39	Cytohesin-1 isoform X3 OS=Apis mellifera OX=7460 GN=LOC726993 PE=4 SV=1	7	1	1	1	419	48.2	6.43	0	1	1
A0A2A3EFH1	Muscle M-line assembly protein unc-89 OS=Apis cerana cerana OX=94128 GN=APICC_09807 PE=4 SV=1	1	1	1	1	4571	513.9	5.77	0	1	1
A0A9C6SE69	Uncharacterized protein LOC100651289 OS=Bombus terrestris OX=30195 GN=LOC100651289 PE=4 SV=1	4	1	1	1	808	90.3	8.9	2.82	1	1
A0A9B0BDU5	Carboxypeptidase N subunit 2 OS=Bombus terrestris OX=30195 GN=LOC100644205 PE=4 SV=1	2	1	1	1	621	68.9	5.76	2.1	1	1
A0A2A3EIP9	MFS-type transporter OS=Apis cerana cerana OX=94128 GN=APICC_05448 PE=4 SV=1	5	1	1	1	464	52	8.24	2.84	1	1
A0A9B7I073	Beta-catenin-like protein 1 OS=Bombus terrestris OX=30195 GN=LOC100645255 PE=4 SV=1	4	1	1	1	578	66.5	5.07	0	1	1
A0A9B0C2C0	Uncharacterized protein LOC100648579 OS=Bombus terrestris OX=30195 GN=LOC100648579 PE=4 SV=1	3	1	1	1	1615	181.1	8.7	4.33	1	1
A0A9B2JMM2	Uncharacterized protein LOC105666426 OS=Bombus terrestris OX=30195 GN=LOC105666426 PE=4 SV=1	10	1	1	1	310	35.9	8.84	3.26	1	1
V9ICY9	Ubiquitin-conjugating enzyme E2 N OS=Apis cerana OX=7461 GN=ACCB01113.1 PE=2 SV=1	11	1	1	1	151	17.2	6.01	2.81	1	1
A0A9B0CBX2	Beta-glucuronidase OS=Bombus terrestris OX=30195 GN=LOC100649299 PE=3 SV=1	5	1	1	1	667	76.5	6.11	3.45	1	1
A0A2A3EL08	Phosphodiesterase OS=Apis cerana cerana OX=94128 GN=APICC_07517 PE=3 SV=1	4	1	1	1	1072	119.5	7.97	0	1	1
A0A2A3E6L9	Trafficking protein particle complex subunit OS=Apis cerana cerana OX=94128 GN=APICC_01076 PE=4 SV=1	4	1	1	1	1182	134.1	7.06	4.71	1	1
A0A2A3E4J0	G-protein coupled receptor moody OS=Apis cerana cerana OX=94128 GN=APICC_01166 PE=3 SV=1	7	1	1	1	580	66.6	9.13	3.35	1	1
A0A8U0WQG5	Take-out-like carrier protein JHBP-1 OS=Apis mellifera OX=7460 GN=449496 PE=2 SV=1	16	1	1	1	253	29.2	8.32	0	1	1
A0A9B0F5G2	Collagen alpha-1(IV) chain OS=Bombus terrestris OX=30195 GN=LOC100649307 PE=4 SV=1	2	1	1	1	1839	185	7.42	0	1	1
A0A2A3E7F8	Zinc finger protein OS=Apis cerana cerana OX=94128 GN=APICC_10064 PE=4 SV=1	6	1	1	1	546	61.5	9.07	0	1	1
A0A9B0F6D2	TBC1 domain family member 7 OS=Bombus terrestris OX=30195 GN=LOC100642422 PE=4 SV=1	7	1	1	1	297	34.9	8.19	2.34	1	1
A0A9B2JQ43	ATP-dependent zinc metalloprotease YME1L isoform X3 OS=Bombus terrestris OX=30195 GN=LOC100643854 PE=3 SV=1	3	1	1	1	679	76.4	8.79	3.5	1	1
V9IIP8	Rho GTPase-activating protein 39 OS=Apis cerana OX=7461 GN=ACCB07631 PE=2 SV=1	3	1	1	1	1195	135.7	7.69	0	1	1
A0A9B0BDN6	Clustered mitochondria protein homolog OS=Bombus terrestris OX=30195 GN=LOC100644799 PE=3 SV=1	1	1	1	1	1409	159.7	6.44	2.06	1	1
A0A2A3EIT0	Protein dachsous OS=Apis cerana cerana OX=94128 GN=APICC_06013 PE=4 SV=1	0	1	1	1	3965	431.9	5.55	1.92	1	1
A0A9B2JXT9	AP complex subunit sigma OS=Bombus terrestris OX=30195 GN=LOC100644109 PE=3 SV=1	5	1	1	1	142	17	6.18	1.94	1	1
A0A7M7GPV3	Protein dj-1beta OS=Apis mellifera OX=7460 GN=LOC551882 PE=4 SV=1	15	1	1	1	222	24.2	8.13	0	1	1
A0A2A3E7B9	Uncharacterized protein OS=Apis cerana cerana OX=94128 GN=APICC_08432 PE=4 SV=1	21	1	1	1	135	15.7	9.44	2.87	1	1
A0A9B7CZ85	Ribosomal RNA-processing protein 8-like OS=Bombus terrestris OX=30195 GN=LOC100645657 PE=4 SV=1	8	1	1	1	227	26.1	9.52	0	1	1

## Sheet: TC12
Accession	Description	Coverage [%]	# Peptides	# PSMs	# Unique Peptides	# AAs	MW [kDa]	calc. pI	Score Sequest HT: Sequest HT	# Peptides (by Search Engine): Sequest HT	# Protein Groups
Q9U8X6	Glucose oxidase OS=Apis mellifera OX=7460 GN=LOC406081 PE=3 SV=1	3	2	41	2	615	67.9	6.95	168.88	2	1
A0A7M7MKH4	Actin, muscle OS=Apis mellifera OX=7460 GN=LOC725404 PE=3 SV=1	31	9	25	5	376	41.7	5.48	87.22	9	1
A0A385LUR3	Heat shock 70 kDa protein (Fragment) OS=Apis cerana OX=7461 PE=2 SV=1	12	6	14	2	611	67.5	5.94	51.9	6	1
A0A7M7GTH2	ATP synthase subunit beta OS=Apis mellifera OX=7460 GN=551766 PE=3 SV=1	16	5	14	3	516	55.1	5.41	41.53	5	1
A0A9B0BYL4	Heat shock protein 83 OS=Bombus terrestris OX=30195 GN=LOC100645524 PE=3 SV=1	4	3	8	1	725	83.6	5.05	27.32	3	1
A0A2A3ENV2	Histone H4 OS=Apis cerana cerana OX=94128 GN=APICC_08920 PE=3 SV=1	5	4	8	4	766	86.3	8.84	20.87	4	1
A0A7M7RAS0	Vacuolar proton pump subunit B OS=Apis mellifera OX=7460 GN=551721 PE=3 SV=1	5	1	4	1	495	55.1	5.58	16.14	1	1
V9IK34	Ras-related protein Rab-2A OS=Apis cerana OX=7461 GN=ACCB10798 PE=2 SV=1	12	3	5	3	214	23.7	6.68	15.6	3	1
A0A2A3E8R4	Ras-related protein Rab-7a OS=Apis cerana cerana OX=94128 GN=APICC_03599 PE=3 SV=1	14	3	6	2	216	24.4	6.21	14.63	3	1
A0A8U0WQC4	alpha-glucosidase OS=Apis mellifera OX=7460 GN=hbg2 PE=4 SV=1	2	1	6	1	580	66.5	6.28	13.6	1	1
A0A9B0F6P1	Glucosylceramidase OS=Bombus terrestris OX=30195 GN=LOC100643871 PE=3 SV=1	2	1	5	1	510	58.1	5.67	12.18	1	1
A0A2A3E248	Uncharacterized protein OS=Apis cerana cerana OX=94128 GN=APICC_06862 PE=4 SV=1	3	1	3	1	977	113.8	9.14	10.01	1	1
A0A2A3E509	Glyceraldehyde-3-phosphate dehydrogenase OS=Apis cerana cerana OX=94128 GN=APICC_00732 PE=3 SV=1	5	2	3	1	361	39.2	8.02	8.79	2	1
A0A7M7GQ45	Alpha-1,4 glucan phosphorylase OS=Apis mellifera OX=7460 GN=409267 PE=3 SV=1	2	1	3	1	844	97.3	6.37	7.61	1	1
A0A7M7GDN7	Odorant receptor OS=Apis mellifera OX=7460 GN=100576246 PE=3 SV=1	2	1	3	1	407	47.2	8.41	7.5	1	1
A0A7M7TFF0	Fatty acid synthase OS=Apis mellifera OX=7460 GN=LOC411959 PE=4 SV=1	1	1	2	1	2394	268.9	7.12	7.09	1	1
A0A9B2MT76	Uncharacterized protein LOC100650668 isoform X6 OS=Bombus terrestris OX=30195 GN=LOC100650668 PE=4 SV=1	2	1	2	1	1285	141	7.33	7.04	1	1
A0A9C6SG32	Unconventional myosin IC isoform X1 OS=Bombus terrestris OX=30195 GN=LOC100642719 PE=3 SV=1	3	1	3	1	1067	123.2	9.13	6.84	1	1
A0A7M7LTK5	ATP-dependent zinc metalloprotease YME1 homolog isoform X2 OS=Apis mellifera OX=7460 GN=409178 PE=3 SV=1	5	1	2	1	691	77.5	8.84	6.8	1	1
A0A9C6WC12	Serine/threonine-protein phosphatase 4 regulatory subunit 4 isoform X3 OS=Bombus terrestris OX=30195 GN=LOC100649406 PE=4 SV=1	3	1	3	1	1085	123.7	9.13	6.8	1	1
A0A2A3EQD7	Dihydrolipoyllysine-residue succinyltransferase component of 2-oxoglutarate dehydrogenase complex, mitochondrial OS=Apis cerana cerana OX=94128 GN=APICC_03249 PE=3 SV=1	2	1	3	1	390	42.8	7.91	6.78	1	1
A0A9C6W7S0	Tight junction protein ZO-1 isoform X1 OS=Bombus terrestris OX=30195 GN=LOC100649923 PE=4 SV=1	6	2	3	2	1214	133.3	9.16	6.78	2	1
A0A7M7R342	3-dehydrosphinganine reductase OS=Apis mellifera OX=7460 GN=408892 PE=3 SV=1	11	1	2	1	333	36.9	8.69	6.57	1	1
A0A7M7RAQ2	Regulatory-associated protein of mTOR isoform X1 OS=Apis mellifera OX=7460 GN=LOC551668 PE=3 SV=1	3	1	1	1	1288	145	7.53	6.49	1	1
A0A9B2MUN8	NBAS subunit of NRZ tethering complex isoform X1 OS=Bombus terrestris OX=30195 GN=LOC100652028 PE=4 SV=1	2	1	2	1	1931	224.2	5.44	6.2	1	1
A0A9B0BWC6	Chymotrypsin-2-like OS=Bombus terrestris OX=30195 GN=LOC100646106 PE=4 SV=1	14	1	4	1	256	28	7.49	6.17	1	1
A0A7M7GS09	Small ribosomal subunit protein eS28 OS=Apis mellifera OX=7460 GN=724531 PE=3 SV=1	34	2	2	2	65	7.4	10.37	5.73	2	1
A0A7M7MR23	phospholipase A1 OS=Apis mellifera OX=7460 GN=LOC727193 PE=3 SV=1	4	1	2	1	304	34.1	6.44	5.62	1	1
A0A9B0BM03	Small ribosomal subunit protein uS12 OS=Bombus terrestris OX=30195 GN=LOC100648608 PE=3 SV=1	8	1	2	1	143	16	10.49	5.4	1	1
G9I537	14-3-3 protein zeta isoform X2 OS=Bombus terrestris OX=30195 GN=LOC105666160 PE=3 SV=1	10	2	2	2	247	28.1	4.89	5.33	2	1
A0A9B2JUP6	GTP-binding protein SAR1 OS=Bombus terrestris OX=30195 GN=LOC100650902 PE=3 SV=1	6	1	2	1	193	21.7	6.55	5.32	1	1
A0A9B0F5M8	Apolipophorins OS=Bombus terrestris OX=30195 GN=LOC100647222 PE=4 SV=1	1	2	2	2	3371	375	8.27	5.26	2	1
A0A9B7I003	Dynein axonemal heavy chain 12 OS=Bombus terrestris OX=30195 GN=LOC100646387 PE=3 SV=1	1	1	1	1	3938	455	5.74	5.26	1	1
A0A7M7GUQ4	Apoptotic protease-activating factor 1-like isoform X1 OS=Apis mellifera OX=7460 GN=LOC100578356 PE=4 SV=1	1	1	2	1	1372	159	6.9	5.23	1	1
A0A9B0C7G9	Protein phosphatase 1L isoform X2 OS=Bombus terrestris OX=30195 GN=LOC100650551 PE=3 SV=1	2	1	2	1	481	53.9	8.25	5.08	1	1
A0A9B7I1F0	Vacuolar protein sorting-associated protein 53 homolog OS=Bombus terrestris OX=30195 GN=LOC100645392 PE=3 SV=1	5	1	1	1	835	95.5	6.28	5.07	1	1
A0A7M7IFF9	Translation elongation factor 2 isoform X1 OS=Apis mellifera OX=7460 GN=409167 PE=4 SV=1	2	2	2	2	844	94.5	6.52	4.92	2	1
A0A9B0BY10	Large ribosomal subunit protein uL6 OS=Bombus terrestris OX=30195 GN=LOC100644293 PE=3 SV=1	6	2	2	2	190	21.5	9.86	4.88	2	1
A0A9B0F6D2	TBC1 domain family member 7 OS=Bombus terrestris OX=30195 GN=LOC100642422 PE=4 SV=1	7	1	2	1	297	34.9	8.19	4.87	1	1
A0A9B7CXN7	GTP-binding protein RAD isoform X3 OS=Bombus terrestris OX=30195 GN=LOC100646265 PE=3 SV=1	10	1	1	1	444	48.3	7.74	4.81	1	1
A0A9B0F4Z5	Cytochrome P450 6a2 OS=Bombus terrestris OX=30195 GN=LOC100651291 PE=3 SV=1	8	1	1	1	512	58.8	7.81	4.76	1	1
A0A9B0BR83	Succinate dehydrogenase [ubiquinone] flavoprotein subunit, mitochondrial OS=Bombus terrestris OX=30195 GN=LOC100644194 PE=3 SV=1	2	1	1	1	661	72.4	7.08	4.75	1	1
A0A9B0BG89	Heat shock protein 83 OS=Bombus terrestris OX=30195 GN=LOC100645819 PE=3 SV=1	2	1	2	1	719	82.7	5.08	4.58	1	1
A0A2A3E9Z3	Dihydropyrimidine dehydrogenase [NADP(+)] OS=Apis cerana cerana OX=94128 GN=APICC_00420 PE=3 SV=1	4	1	1	1	1022	111.9	7.72	4.39	1	1
A0A9B0BDN6	Clustered mitochondria protein homolog OS=Bombus terrestris OX=30195 GN=LOC100644799 PE=3 SV=1	1	1	2	1	1409	159.7	6.44	4.28	1	1
A0A9B0F193	RNA helicase OS=Bombus terrestris OX=30195 GN=LOC100645309 PE=3 SV=1	6	2	3	2	642	71.4	6.2	4.27	2	1
A0A2A3E9F3	Electron transfer flavoprotein-ubiquinone oxidoreductase OS=Apis cerana cerana OX=94128 GN=APICC_08052 PE=4 SV=1	7	1	1	1	599	66.1	7.96	4.23	1	1
A0A9B7CXZ1	GTPase-activating protein CdGAPr isoform X6 OS=Bombus terrestris OX=30195 GN=LOC100646797 PE=3 SV=1	1	1	2	1	1531	169.6	6.4	4.18	1	1
A4ZXC4	Triosephosphate isomerase OS=Apis mellifera OX=7460 GN=Tpi PE=2 SV=1	4	2	2	2	247	26.9	8.05	4.15	2	1
A0A9B2MKR6	40S ribosomal protein S25 OS=Bombus terrestris OX=30195 GN=LOC100647377 PE=3 SV=1	8	1	2	1	119	13.4	10.36	4.08	1	1
A0A9B0BCT2	Protein seele OS=Bombus terrestris OX=30195 GN=LOC100645481 PE=3 SV=1	20	1	1	1	203	23.3	4.7	4.05	1	1
A0A9B2JW88	Chitinase-like protein Idgf4 isoform X1 OS=Bombus terrestris OX=30195 GN=LOC100650230 PE=3 SV=1	2	1	2	1	440	48.7	7.23	4.04	1	1
Q868N5	Vitellogenin OS=Apis mellifera OX=7460 GN=Vg PE=1 SV=1	2	1	1	1	1770	200.9	6.73	4.03	1	1
A0A9B0BVZ0	Uncharacterized protein LOC100649677 isoform X1 OS=Bombus terrestris OX=30195 GN=LOC100649677 PE=4 SV=1	0	1	2	1	5485	621.9	6.1	4.03	1	1
A0A9B2JVX8	Lysosomal aspartic protease OS=Bombus terrestris OX=30195 GN=LOC100646691 PE=3 SV=1	7	2	2	2	385	41.9	7.37	3.95	2	1
A0A7M7LIH6	Uncharacterized protein LOC726658 OS=Apis mellifera OX=7460 GN=LOC726658 PE=4 SV=1	3	1	2	1	257	28.8	6.24	3.9	1	1
A0A9C6W0L2	Coatomer subunit alpha OS=Bombus terrestris OX=30195 GN=LOC100648009 PE=4 SV=1	1	1	2	1	1214	137.7	7.28	3.88	1	1
A0A9C6W8Y1	Coatomer subunit alpha OS=Bombus terrestris OX=30195 GN=LOC125386243 PE=4 SV=1	6	2	2	2	1214	137.9	7.05	3.86	2	1
A0A9B2MPR4	Transporter OS=Bombus terrestris OX=30195 GN=LOC100650618 PE=3 SV=1	6	1	1	1	633	71.5	7.46	3.75	1	1
A0A7M7MXT6	Lachesin isoform X3 OS=Apis mellifera OX=7460 GN=LOC410888 PE=4 SV=1	10	1	3	1	383	42	6.89	3.74	1	1
A0A9B0BRL4	Outer dense fiber protein 3 OS=Bombus terrestris OX=30195 GN=LOC100650262 PE=4 SV=1	15	1	1	1	241	26.2	9.14	3.69	1	1
A0A7M7L290	Homeobox protein extradenticle isoform X2 OS=Apis mellifera OX=7460 GN=LOC408763 PE=3 SV=1	12	1	1	1	432	47	7.05	3.61	1	1
A0A7M7L1F4	NAD(P)H oxidase (H2O2-forming) OS=Apis mellifera OX=7460 GN=LOC551970 PE=3 SV=1	3	1	2	1	1314	152.1	8.68	3.51	1	1
A0A9C6W035	Uncharacterized protein LOC100642382 OS=Bombus terrestris OX=30195 GN=LOC100642382 PE=4 SV=1	1	1	2	1	2608	298.6	5.44	3.51	1	1
A0A7M7IEK4	Helicase domino isoform X1 OS=Apis mellifera OX=7460 GN=413341 PE=3 SV=1	1	1	1	1	3138	350.8	6.73	3.43	1	1
A0A9B7D062	Phosphodiesterase OS=Bombus terrestris OX=30195 GN=LOC100648035 PE=3 SV=1	3	1	1	1	958	108.1	5.91	3.34	1	1
A0A7M7G2K6	Uncharacterized protein LOC725889 OS=Apis mellifera OX=7460 GN=LOC725889 PE=4 SV=1	16	1	1	1	257	29	9.01	3.28	1	1
A0A2A3EQJ1	Tetratricopeptide repeat protein OS=Apis cerana cerana OX=94128 GN=APICC_03268 PE=4 SV=1	2	1	1	1	1423	163.4	5.88	3.28	1	1
A0A9C6WAZ9	CCHC-type zinc finger nucleic acid binding protein OS=Bombus terrestris OX=30195 GN=LOC105666613 PE=4 SV=1	4	1	1	1	534	59.8	9.5	3.26	1	1
A0A9B7HZB6	Ionotropic receptor 21a isoform X2 OS=Bombus terrestris OX=30195 GN=LOC100651721 PE=3 SV=1	6	1	1	1	682	79.4	9	3.24	1	1
A0A9B0BY96	Nuclear pore complex protein Nup154 OS=Bombus terrestris OX=30195 GN=LOC100646023 PE=3 SV=1	3	1	1	1	1305	146.1	6.3	3.21	1	1
A0A7M7FXW2	Integrin alpha-PS2 isoform X1 OS=Apis mellifera OX=7460 GN=LOC724548 PE=3 SV=1	2	1	1	1	1644	185.3	5.82	3.19	1	1
A0A9C6SMR3	Phospholipase B1, membrane-associated isoform X1 OS=Bombus terrestris OX=30195 GN=LOC100648853 PE=4 SV=1	11	1	1	1	313	35.6	6.64	3.18	1	1
A0A7M7MLL3	Vacuolar protein sorting-associated protein 13D OS=Apis mellifera OX=7460 GN=LOC412701 PE=3 SV=1	1	1	1	1	4006	451.1	6.81	3.14	1	1
A0A9B0BZ47	Uncharacterized protein LOC100651534 isoform X1 OS=Bombus terrestris OX=30195 GN=LOC100651534 PE=4 SV=1	5	1	1	1	439	48.9	6.37	3.14	1	1
A0A7M7FZE5	Uncharacterized protein PFB0145c isoform X2 OS=Apis mellifera OX=7460 GN=725217 PE=4 SV=1	4	1	1	1	747	85.3	5.16	3.12	1	1
A0A7M7MRN7	F-actin monooxygenase OS=Apis mellifera OX=7460 GN=LOC413310 PE=3 SV=1	1	2	4	2	2585	291.7	5.82	3.06	2	1
A0A7M7RB98	Clathrin heavy chain OS=Apis mellifera OX=7460 GN=550716 PE=3 SV=1	1	1	1	1	1678	192	5.94	3.02	1	1
A0A2A3EMY5	E3 ubiquitin-protein ligase OS=Apis cerana cerana OX=94128 GN=APICC_01872 PE=4 SV=1	2	1	2	1	1126	131.1	9.55	2.98	1	1
A0A7M7MT52	Uncharacterized protein LOC107965950 OS=Apis mellifera OX=7460 GN=LOC107965950 PE=4 SV=1	14	1	1	1	229	27.1	9.13	2.98	1	1
A0A9B7CX14	Cytoplasmic dynein 2 heavy chain 1 OS=Bombus terrestris OX=30195 GN=LOC100647022 PE=3 SV=1	1	1	1	1	4102	457.8	6.46	2.95	1	1
A0A7M7GZU3	Prostaglandin E2 receptor EP4 subtype isoform X3 OS=Apis mellifera OX=7460 GN=LOC724237 PE=3 SV=1	5	1	1	1	382	43.4	10.11	2.94	1	1
A0A9B7CYV3	Forkhead box protein A2-A OS=Bombus terrestris OX=30195 GN=LOC100645267 PE=4 SV=1	8	1	1	1	365	41.2	9.28	2.91	1	1
A0A7M7SQH1	Dynein heavy chain 10, axonemal OS=Apis mellifera OX=7460 GN=LOC411301 PE=3 SV=1	1	1	1	1	4946	572.4	5.66	2.91	1	1
A0A7M7H4R2	26S proteasome regulatory subunit 10B OS=Apis mellifera OX=7460 GN=551386 PE=3 SV=1	3	1	1	1	393	44.5	7.44	2.9	1	1
R4U397	TOLL (Fragment) OS=Apis cerana OX=7461 GN=tl PE=4 SV=1	17	1	1	1	169	19.6	5.19	2.87	1	1
A0A2A3EMK3	Cyclin-T OS=Apis cerana cerana OX=94128 GN=APICC_08117 PE=4 SV=1	2	1	1	1	1320	147.6	9.33	2.87	1	1
C4PEE0	Ribosomal protein S5 (Fragment) OS=Bombus terrestris OX=30195 PE=2 SV=1	12	1	1	1	83	9.2	11.43	2.85	1	1
A0A7M7RA38	1-acyl-sn-glycerol-3-phosphate acyltransferase OS=Apis mellifera OX=7460 GN=552139 PE=3 SV=1	13	1	1	1	274	31.7	9.29	2.83	1	1
A0A9B2MPF3	Cytosolic non-specific dipeptidase OS=Bombus terrestris OX=30195 GN=LOC100648827 PE=3 SV=1	3	1	2	1	478	53	6.02	2.83	1	1
A0A7M7MM79	Uncharacterized protein LOC113218943 OS=Apis mellifera OX=7460 GN=LOC113218943 PE=4 SV=1	32	1	4	1	111	12.1	9.1	2.82	1	1
A0A9C6SMI0	non-specific serine/threonine protein kinase OS=Bombus terrestris OX=30195 GN=LOC100652059 PE=4 SV=1	1	1	1	1	3072	340.9	6.33	2.82	1	1
A0A9C6W5K0	WD repeat-containing protein on Y chromosome OS=Bombus terrestris OX=30195 GN=LOC100649676 PE=4 SV=1	3	1	1	1	1002	115.1	8.75	2.76	1	1
A0A9C6SRY2	Uncharacterized protein LOC100649594 isoform X1 OS=Bombus terrestris OX=30195 GN=LOC100649594 PE=4 SV=1	7	1	1	1	493	52.4	9.09	2.76	1	1
A0A9B2JRU3	Survival of motor neuron-related-splicing factor 30 OS=Bombus terrestris OX=30195 GN=LOC100651594 PE=3 SV=1	3	1	1	1	703	80.1	9.45	2.64	1	1
A0A9B2JNQ7	Serine/threonine-protein kinase pakA-like OS=Bombus terrestris OX=30195 GN=LOC100642479 PE=4 SV=1	1	1	1	1	1398	162.1	6.47	2.64	1	1
A0A9B2MPY4	Mediator of RNA polymerase II transcription subunit 12 OS=Bombus terrestris OX=30195 GN=LOC100650484 PE=4 SV=1	2	1	1	1	717	81.3	5.06	2.62	1	1
A0A6P3U531	E3 ubiquitin-protein ligase OS=Bombus terrestris OX=30195 GN=LOC100649221 PE=4 SV=1	3	1	1	1	906	102.4	8.65	2.6	1	1
A0A1I9UVU8	CLIP domain-containing serine protease OS=Apis cerana cerana OX=94128 PE=2 SV=1	3	1	1	1	353	39.4	6.61	2.57	1	1
A0A9B0F470	Protein inscuteable homolog OS=Bombus terrestris OX=30195 GN=LOC100650153 PE=4 SV=1	3	1	1	1	754	84.1	5.94	2.47	1	1
A0A2A3EGZ1	Uncharacterized protein OS=Apis cerana cerana OX=94128 GN=APICC_06092 PE=4 SV=1	11	1	1	1	177	20.9	7.09	2.45	1	1
A0A9C6S4T7	Calponin homology domain-containing protein DDB_G0272472 OS=Bombus terrestris OX=30195 GN=LOC100647126 PE=4 SV=1	3	1	1	1	693	83.7	9.7	2.45	1	1
A0A7M7L503	procollagen-proline 4-dioxygenase OS=Apis mellifera OX=7460 GN=LOC408862 PE=3 SV=1	4	1	1	1	506	58.1	6.64	2.44	1	1
D3XL64	CG8192-PA-like protein (Fragment) OS=Apis mellifera OX=7460 PE=2 SV=1	4	1	1	1	316	35.7	7.17	2.43	1	1
A0A9B0BQL5	Regucalcin OS=Bombus terrestris OX=30195 GN=LOC100644382 PE=3 SV=1	3	1	1	1	338	36.9	7.94	2.43	1	1
A0A7M7TFX7	Inorganic phosphate cotransporter OS=Apis mellifera OX=7460 GN=551863 PE=4 SV=1	2	1	1	1	477	52.6	8.31	2.38	1	1
A0A7M7GN38	40S ribosomal protein S8 OS=Apis mellifera OX=7460 GN=406126 PE=3 SV=1	4	1	1	1	208	23.9	10.59	2.37	1	1
A0A9C6SJX9	Maternal protein tudor isoform X2 OS=Bombus terrestris OX=30195 GN=LOC100644474 PE=4 SV=1	0	1	1	1	2360	268.3	5.77	2.32	1	1
A0A2A3EDN1	Mitogen-activated protein kinase kinase kinase 7-interacting protein OS=Apis cerana cerana OX=94128 GN=APICC_06441 PE=4 SV=1	2	1	1	1	468	52.8	5.06	2.32	1	1
A0A2A3E2N4	NHL repeat-containing protein OS=Apis cerana cerana OX=94128 GN=APICC_09526 PE=3 SV=1	1	1	1	1	766	87	6.07	2.31	1	1
A0A9B0BVC1	Proteasome subunit alpha type OS=Bombus terrestris OX=30195 GN=LOC100651829 PE=3 SV=1	4	1	1	1	246	27.5	7.71	2.31	1	1
A0A9B2JXL9	Bifunctional 3'-phosphoadenosine 5'-phosphosulfate synthase OS=Bombus terrestris OX=30195 GN=LOC100646080 PE=3 SV=1	2	1	1	1	625	71.5	7.74	2.28	1	1
A0A2A3ENV8	phosphoinositide 5-phosphatase OS=Apis cerana cerana OX=94128 GN=APICC_03976 PE=3 SV=1	1	1	1	1	1152	129.6	7.61	2.21	1	1
Q05GU1	Fucosyltransferase OS=Apis mellifera carnica OX=88217 GN=fucTC PE=2 SV=1	2	1	1	1	399	47.1	7.2	2.19	1	1
A0A9B0C0T4	N-acetylglucosamine-6-sulfatase OS=Bombus terrestris OX=30195 GN=LOC100647617 PE=3 SV=1	2	1	1	1	497	56.3	7.71	2.18	1	1
A5YVK7	Hexamerin 70a precursor OS=Apis mellifera OX=7460 GN=Hex70a PE=3 SV=1	1	1	1	1	684	81.4	6.93	2.15	1	1
A0A2A3EPT0	Uncharacterized protein OS=Apis cerana cerana OX=94128 GN=APICC_07656 PE=4 SV=1	1	1	1	1	889	99.7	9.52	2.15	1	1
A0A9B2JR13	N-acetyltransferase ESCO2 isoform X1 OS=Bombus terrestris OX=30195 GN=LOC100648905 PE=3 SV=1	1	1	1	1	736	83.9	9.06	2.12	1	1
V9IDW7	14-3-3 protein epsilon OS=Apis cerana OX=7461 GN=ACCB01495.2 PE=2 SV=1	3	1	1	1	234	26.4	4.96	2.11	1	1
A0A2A3EGF7	Proton-coupled amino acid transporter OS=Apis cerana cerana OX=94128 GN=APICC_09295 PE=4 SV=1	2	1	1	1	373	41.6	8.21	2.11	1	1
A0A2A3ECT5	Structural maintenance of chromosomes protein OS=Apis cerana cerana OX=94128 GN=APICC_05537 PE=3 SV=1	1	1	1	1	1202	139.4	8.13	2.1	1	1
A0A9B7D080	Uncharacterized protein LOC100651468 isoform X2 OS=Bombus terrestris OX=30195 GN=LOC100651468 PE=4 SV=1	1	1	1	1	440	51.4	9.26	2.07	1	1
A0A2A3ED40	Dynamin-like 120 kDa protein, mitochondrial OS=Apis cerana cerana OX=94128 GN=APICC_02781 PE=4 SV=1	1	1	1	1	961	111.9	8.56	2.07	1	1
A0A9B2JS10	Glucosylceramidase OS=Bombus terrestris OX=30195 GN=LOC100643512 PE=3 SV=1	2	1	1	1	511	57.5	5.55	2.04	1	1
A0A7M6UHA7	Odorant receptor OS=Apis mellifera OX=7460 GN=Or130 PE=3 SV=1	2	1	1	1	363	42.8	7.94	2	1	1
V9IHS7	Ras-related protein Rab-18-B OS=Apis cerana OX=7461 GN=ACCB09681 PE=2 SV=1	6	1	1	1	185	21.1	7.33	2	1	1
A0A9C6S540	Protein unc-79 homolog isoform X4 OS=Bombus terrestris OX=30195 GN=LOC100649255 PE=4 SV=1	0	1	1	1	2779	311.5	6.57	2	1	1
V9IGT5	40S ribosomal protein S16 OS=Apis cerana OX=7461 GN=ACCB03120 PE=2 SV=1	5	1	1	1	148	16.9	10.18	2	1	1
A0A2A3EGW6	aconitate hydratase OS=Apis cerana cerana OX=94128 GN=APICC_02894 PE=3 SV=1	1	1	1	1	890	98.8	6.95	1.99	1	1
A0A2A3ENZ9	Zinc finger BED domain-containing protein OS=Apis cerana cerana OX=94128 GN=APICC_09415 PE=4 SV=1	1	1	1	1	601	70.3	9.28	1.98	1	1
V9IAZ3	Phosphate carrier protein OS=Apis cerana OX=7461 GN=ACCB00419.1 PE=2 SV=1	2	1	1	1	354	39.1	9.1	1.97	1	1
A0A2A3ES39	Odorant receptor OS=Apis cerana cerana OX=94128 GN=APICC_02323 PE=3 SV=1	2	1	1	1	410	46.9	9	1.97	1	1
A0A7M7TFF3	Uncharacterized protein LOC413055 OS=Apis mellifera OX=7460 GN=413055 PE=4 SV=1	1	1	1	1	1042	119.3	6.61	1.96	1	1
A0A9B2JY46	Dihydroxyacetone phosphate acyltransferase OS=Bombus terrestris OX=30195 GN=LOC100646321 PE=3 SV=1	1	1	1	1	700	80.7	9.1	1.94	1	1
A0A2A3EMC9	Telomere-associated protein RIF1 OS=Apis cerana cerana OX=94128 GN=APICC_07285 PE=4 SV=1	0	1	1	1	3105	354.5	5.85	1.93	1	1
A0A9B2JXT9	AP complex subunit sigma OS=Bombus terrestris OX=30195 GN=LOC100644109 PE=3 SV=1	5	1	1	1	142	17	6.18	1.93	1	1
A0A7M7MU38	Uncharacterized protein LOC100577348 isoform X1 OS=Apis mellifera OX=7460 GN=LOC100577348 PE=4 SV=1	2	1	1	1	574	62.7	9.1	1.93	1	1
A0A9B2MMX0	40S ribosomal protein S19 OS=Bombus terrestris OX=30195 GN=LOC100647269 PE=3 SV=1	8	1	1	1	154	17.3	10.42	1.93	1	1
V9IJG3	U6 snRNA-associated Sm-like protein LSm3 OS=Apis cerana OX=7461 GN=LSM3 PE=2 SV=1	6	1	1	1	103	11.9	4.88	1.93	1	1
A0A7M7L4N3	Exocyst complex component 5 OS=Apis mellifera OX=7460 GN=552574 PE=3 SV=1	1	1	1	1	601	69.8	6.09	1.92	1	1
A0A2A3E8V7	Mediator of RNA polymerase II transcription subunit 25 OS=Apis cerana cerana OX=94128 GN=APICC_03820 PE=3 SV=1	1	1	1	1	904	99	8.31	1.91	1	1
A0A7M7FYR3	Glucose dehydrogenase [FAD, quinone] OS=Apis mellifera OX=7460 GN=725427 PE=3 SV=1	1	1	1	1	588	66.5	7.97	1.9	1	1
A0A2A3E913	ATP-dependent RNA helicase OS=Apis cerana cerana OX=94128 GN=APICC_04100 PE=4 SV=1	1	1	1	1	1156	134.2	8.44	1.9	1	1
A0A7M7MQG0	Mucin-17-like OS=Apis mellifera OX=7460 GN=LOC727052 PE=4 SV=1	0	1	1	1	7817	849.2	4.01	1.9	1	1
A0A9B0C2V7	Biogenesis of lysosome-related organelles complex 1 subunit 6 OS=Bombus terrestris OX=30195 GN=LOC100642900 PE=3 SV=1	5	1	1	1	155	18.6	7.25	1.9	1	1
A0A7M7MQV5	Alpha-tocopherol transfer protein isoform X3 OS=Apis mellifera OX=7460 GN=107964020 PE=4 SV=1	10	1	1	1	312	36.5	5.94	0	1	1
A0A7M7GTC9	Uncharacterized protein LOC102655706 OS=Apis mellifera OX=7460 GN=LOC102655706 PE=4 SV=1	5	1	1	1	871	97.7	8.54	0	1	1
A0A7M7GYT8	ubiquitinyl hydrolase 1 OS=Apis mellifera OX=7460 GN=LOC410109 PE=3 SV=1	1	1	1	1	3445	388.7	6.28	0	1	1
A0A0A7DMX5	Apoptosis-inducing factor 3-like protein OS=Apis cerana cerana OX=94128 PE=3 SV=1	7	1	1	1	577	64.1	7.74	0	1	1
A0A2A3EHL8	Dynein heavy chain 6, axonemal OS=Apis cerana cerana OX=94128 GN=APICC_09560 PE=3 SV=1	2	2	2	2	4062	470	5.78	0	2	1
A0A9C6SXB4	Uncharacterized protein LOC100644105 OS=Bombus terrestris OX=30195 GN=LOC100644105 PE=4 SV=1	7	1	1	1	482	55.2	6.6	0	1	1
A0A9C6SF73	Protein lap4 isoform X2 OS=Bombus terrestris OX=30195 GN=LOC100644881 PE=4 SV=1	2	1	1	1	2049	225.6	5.44	0	1	1
A0A9C6W098	Protein tweety homolog OS=Bombus terrestris OX=30195 GN=LOC100650885 PE=3 SV=1	5	1	1	1	563	61.1	8.85	0	1	1
A0A9B2MS74	Voltage-dependent anion-selective channel OS=Bombus terrestris OX=30195 GN=LOC100651968 PE=3 SV=1	13	1	1	1	283	30.5	8.18	0	1	1
A0A9C6SLU9	Protein MTSS 2 isoform X2 OS=Bombus terrestris OX=30195 GN=LOC100644258 PE=4 SV=1	4	1	1	1	873	94.7	9.47	0	1	1
A0A9B0BL33	Lachesin isoform X1 OS=Bombus terrestris OX=30195 GN=LOC100651189 PE=4 SV=1	6	1	1	1	541	60	7.78	0	1	1
A0A7M7MLK9	Hemocytin isoform X2 OS=Apis mellifera OX=7460 GN=LOC411597 PE=3 SV=1	1	1	1	1	3817	432.3	5.47	0	1	1
A0A2A3ETS7	Ankyrin repeat domain-containing protein OS=Apis cerana cerana OX=94128 GN=APICC_02396 PE=4 SV=1	10	1	1	1	308	34	6.6	0	1	1
A0A7M7R8E7	Cleavage and polyadenylation specificity factor subunit 1 OS=Apis mellifera OX=7460 GN=LOC551997 PE=3 SV=1	2	1	1	1	1415	160.8	5.86	0	1	1
A0A9B2MKQ4	Transforming growth factor beta-1-induced transcript 1 protein OS=Bombus terrestris OX=30195 GN=LOC100647457 PE=3 SV=1	5	1	1	1	571	63.5	6.6	0	1	1
A0A7M7L3Y3	RNA-binding protein 25 isoform X3 OS=Apis mellifera OX=7460 GN=LOC408705 PE=4 SV=1	5	1	1	1	876	102	6.98	0	1	1
A0A2A3ER96	ATPase family AAA domain-containing protein OS=Apis cerana cerana OX=94128 GN=APICC_00284 PE=3 SV=1	1	1	1	1	2277	259.6	7.11	0	1	1
A0A9C6W0A8	Leucine-rich repeat-containing protein 15 OS=Bombus terrestris OX=30195 GN=LOC100650242 PE=4 SV=1	5	1	1	1	629	70.7	5.17	0	1	1
A0A2A3E8U9	TWiK family of potassium channels protein OS=Apis cerana cerana OX=94128 GN=APICC_07735 PE=3 SV=1	11	1	1	1	359	39.7	5.17	0	1	1
A0A650FPR5	Cytochrome P450 301A1 OS=Apis cerana cerana OX=94128 PE=2 SV=1	7	1	1	1	516	60.2	8.48	0	1	1
A0A2A3EGA5	Vesicular glutamate transporter OS=Apis cerana cerana OX=94128 GN=APICC_02651 PE=4 SV=1	4	1	2	1	1133	128.7	5.38	0	1	1
A0A9B0C4C8	Sarcolemmal membrane-associated protein OS=Bombus terrestris OX=30195 GN=LOC100646046 PE=4 SV=1	5	1	1	1	800	91.6	5.01	0	1	1
A0A9B0F412	Inositol polyphosphate 5-phosphatase K OS=Bombus terrestris OX=30195 GN=LOC100646819 PE=3 SV=1	9	1	1	1	430	49.9	6.44	0	1	1
A0A7M6UUV6	Venom dipeptidyl peptidase 4 OS=Apis mellifera OX=7460 PE=4 SV=1	5	1	1	1	779	88.3	6.25	0	1	1
A0A9C6SX36	Catenin alpha isoform X3 OS=Bombus terrestris OX=30195 GN=LOC100648462 PE=3 SV=1	5	1	1	1	910	101.5	6.54	0	1	1
A0A9C6S790	Uncharacterized protein LOC100643407 isoform X3 OS=Bombus terrestris OX=30195 GN=LOC100643407 PE=4 SV=1	17	1	1	1	248	28.4	7.75	0	1	1
A0A2A3EMG0	Ankyrin repeat and MYND domain-containing protein OS=Apis cerana cerana OX=94128 GN=APICC_05464 PE=4 SV=1	3	1	1	1	1328	149.9	8.05	0	1	1
A0A2A3E7F8	Zinc finger protein OS=Apis cerana cerana OX=94128 GN=APICC_10064 PE=4 SV=1	6	1	1	1	546	61.5	9.07	0	1	1
A0A7M7GNW8	LIM/homeobox protein Awh isoform X2 OS=Apis mellifera OX=7460 GN=725532 PE=4 SV=1	10	1	1	1	331	36.6	7.9	0	1	1
A0A3S8UTU5	DNA pilot protein OS=Apis mellifera associated microvirus 33 OX=2494762 PE=4 SV=1	23	1	1	1	211	22.7	7.4	0	1	1
A0A9C6WCL4	Protein FAM214A isoform X3 OS=Bombus terrestris OX=30195 GN=LOC100651098 PE=4 SV=1	3	1	1	1	1232	138.3	7.81	0	1	1
A0A9B2MPE1	Ankyrin repeat and SAM domain-containing protein 1A isoform X1 OS=Bombus terrestris OX=30195 GN=LOC100649175 PE=4 SV=1	2	1	1	1	1407	153.6	6.74	0	1	1
A0A2A3ESB3	Large ribosomal subunit protein mL52 OS=Apis cerana cerana OX=94128 GN=APICC_05871 PE=3 SV=1	23	1	1	1	155	18.3	9.94	0	1	1
A0A7M7L2T3	Probable WRKY transcription factor protein 1 OS=Apis mellifera OX=7460 GN=LOC102655503 PE=4 SV=1	1	1	1	1	2266	255.3	8.29	0	1	1

## Sheet: TC13
Accession	Description	Coverage [%]	# Peptides	# PSMs	# Unique Peptides	# AAs	MW [kDa]	calc. pI	Score Sequest HT: Sequest HT	# Peptides (by Search Engine): Sequest HT	# Protein Groups
Q9U8X6	Glucose oxidase OS=Apis mellifera OX=7460 GN=LOC406081 PE=3 SV=1	3	2	42	2	615	67.9	6.95	170.08	2	1
A0A9B2JX64	Delta-aminolevulinic acid dehydratase OS=Bombus terrestris OX=30195 GN=LOC100644323 PE=3 SV=1	10	9	27	3	964	106.4	6.2	100.29	9	1
A0A9B0F338	Actin-5C OS=Bombus terrestris OX=30195 GN=LOC100646910 PE=3 SV=1	36	11	31	8	376	41.8	5.48	96.98	11	1
A0A7M6UVC2	Heat shock protein Hsp70Ab-like OS=Apis mellifera OX=7460 GN=410620 PE=3 SV=1	12	8	24	1	640	70.3	5.82	87.39	8	1
A0A7M7GTH2	ATP synthase subunit beta OS=Apis mellifera OX=7460 GN=551766 PE=3 SV=1	17	5	18	1	516	55.1	5.41	57.33	5	1
V9IFS9	Elongation factor 1-alpha OS=Apis cerana OX=7461 GN=ACCB06549 PE=2 SV=1	21	9	17	9	461	50.3	9.03	47.29	9	1
A0A9B0BYL4	Heat shock protein 83 OS=Bombus terrestris OX=30195 GN=LOC100645524 PE=3 SV=1	4	3	10	1	725	83.6	5.05	35.45	3	1
A0A9B0BZX1	Tubulin beta chain OS=Bombus terrestris OX=30195 GN=LOC100644287 PE=3 SV=1	25	8	9	3	447	50.1	4.86	31.49	8	1
A0A2A3ENV2	Histone H4 OS=Apis cerana cerana OX=94128 GN=APICC_08920 PE=3 SV=1	6	6	10	6	766	86.3	8.84	29.53	6	1
V9IHL0	histone acetyltransferase OS=Apis cerana OX=7461 GN=ACCB06737 PE=2 SV=1	3	1	6	1	1457	160.4	6.86	23.24	1	1
A0A2A3E8R4	Ras-related protein Rab-7a OS=Apis cerana cerana OX=94128 GN=APICC_03599 PE=3 SV=1	14	3	8	2	216	24.4	6.21	20.13	3	1
A0A9B0F6P1	Glucosylceramidase OS=Bombus terrestris OX=30195 GN=LOC100643871 PE=3 SV=1	2	1	7	1	510	58.1	5.67	18.26	1	1
V9IK34	Ras-related protein Rab-2A OS=Apis cerana OX=7461 GN=ACCB10798 PE=2 SV=1	21	5	6	1	214	23.7	6.68	17.41	5	1
A0A7M7H2N1	Cytosine-specific methyltransferase OS=Apis mellifera OX=7460 GN=100328599 PE=3 SV=1	4	1	3	1	1105	126.9	8.05	16.29	1	1
A0A2A3ERL8	Ubiquitin OS=Apis cerana cerana OX=94128 GN=APICC_06648 PE=4 SV=1	33	3	6	3	197	22.2	8.29	14.77	3	1
A0A7M7GS09	Small ribosomal subunit protein eS28 OS=Apis mellifera OX=7460 GN=724531 PE=3 SV=1	34	2	4	2	65	7.4	10.37	12.93	2	1
A0A9B0BQE4	Ras-related protein Rab6 isoform X2 OS=Bombus terrestris OX=30195 GN=LOC100648829 PE=4 SV=1	11	2	5	1	209	23.6	5.53	12.69	2	1
A0A2A3E5S0	Uncharacterized protein OS=Apis cerana cerana OX=94128 GN=APICC_08520 PE=4 SV=1	10	1	2	1	483	54.1	9.22	11.04	1	1
A0A9B0C7G9	Protein phosphatase 1L isoform X2 OS=Bombus terrestris OX=30195 GN=LOC100650551 PE=3 SV=1	2	1	4	1	481	53.9	8.25	10.66	1	1
A0A9B0F5M8	Apolipophorins OS=Bombus terrestris OX=30195 GN=LOC100647222 PE=4 SV=1	1	3	4	3	3371	375	8.27	10.61	3	1
A0A7M7GN54	protein-synthesizing GTPase OS=Apis mellifera OX=7460 GN=685996 PE=4 SV=1	3	3	4	3	962	108.4	8.4	9.96	3	1
A0A9B0BY10	Large ribosomal subunit protein uL6 OS=Bombus terrestris OX=30195 GN=LOC100644293 PE=3 SV=1	12	3	4	3	190	21.5	9.86	9.75	3	1
A0A2A3EQD7	Dihydrolipoyllysine-residue succinyltransferase component of 2-oxoglutarate dehydrogenase complex, mitochondrial OS=Apis cerana cerana OX=94128 GN=APICC_03249 PE=3 SV=1	2	1	4	1	390	42.8	7.91	9.71	1	1
A0A7M7TFF0	Fatty acid synthase OS=Apis mellifera OX=7460 GN=LOC411959 PE=4 SV=1	1	1	3	1	2394	268.9	7.12	9.53	1	1
A0A9B2MQ13	Enolase OS=Bombus terrestris OX=30195 GN=LOC100648533 PE=3 SV=1	4	2	4	2	434	47.1	6.64	9.35	2	1
A0A3Q8U5D6	Major capsid protein OS=Apis mellifera associated microvirus 30 OX=2494759 PE=3 SV=1	8	1	2	1	522	57.6	6.87	9.27	1	1
A0A7M7GN14	Intraflagellar transport protein 88 homolog OS=Apis mellifera OX=7460 GN=LOC411047 PE=4 SV=1	5	1	3	1	828	93.4	5.62	9.15	1	1
A0A9B0BR83	Succinate dehydrogenase [ubiquinone] flavoprotein subunit, mitochondrial OS=Bombus terrestris OX=30195 GN=LOC100644194 PE=3 SV=1	2	1	2	1	661	72.4	7.08	9.11	1	1
A0A7M7MKI1	Uncharacterized protein LOC726101 OS=Apis mellifera OX=7460 GN=LOC726101 PE=4 SV=1	3	1	2	1	1218	138.7	7.87	8.14	1	1
A0A9B2JY63	Saccharopine dehydrogenase-like oxidoreductase isoform X2 OS=Bombus terrestris OX=30195 GN=LOC100651397 PE=3 SV=1	8	1	2	1	422	47.2	8.78	8.14	1	1
A0A9B2MPY4	Mediator of RNA polymerase II transcription subunit 12 OS=Bombus terrestris OX=30195 GN=LOC100650484 PE=4 SV=1	3	2	3	2	717	81.3	5.06	7.93	2	1
A0A7M7GN38	40S ribosomal protein S8 OS=Apis mellifera OX=7460 GN=406126 PE=3 SV=1	12	2	3	2	208	23.9	10.59	7.9	2	1
A0A2A3E7C8	Spermidine synthase OS=Apis cerana cerana OX=94128 GN=APICC_09203 PE=3 SV=1	13	1	2	1	293	32.6	6.35	7.87	1	1
A0A7M7GQ45	Alpha-1,4 glucan phosphorylase OS=Apis mellifera OX=7460 GN=409267 PE=3 SV=1	3	2	3	2	844	97.3	6.37	7.37	2	1
A0A2A3EP80	Mitochondrial-processing peptidase subunit beta OS=Apis cerana cerana OX=94128 GN=APICC_00897 PE=4 SV=1	3	1	2	1	904	104.5	6.34	7.34	1	1
A0A7M7MXH7	U5 small nuclear ribonucleoprotein 200 kDa helicase OS=Apis mellifera OX=7460 GN=LOC551530 PE=4 SV=1	2	1	2	1	2134	242.5	5.95	7.29	1	1
A0A8U0WQC4	alpha-glucosidase OS=Apis mellifera OX=7460 GN=hbg2 PE=4 SV=1	2	1	3	1	580	66.5	6.28	7.17	1	1
A0A7M7L386	Carboxypeptidase D OS=Apis mellifera OX=7460 GN=LOC724816 PE=3 SV=1	3	1	2	1	1673	190.3	6.28	6.94	1	1
A0A9B0BM03	Small ribosomal subunit protein uS12 OS=Bombus terrestris OX=30195 GN=LOC100648608 PE=3 SV=1	8	1	2	1	143	16	10.49	6.68	1	1
A0A7M7MX95	Uncharacterized protein LOC100576231 OS=Apis mellifera OX=7460 GN=LOC100576231 PE=4 SV=1	4	1	2	1	646	75.5	8.66	6.65	1	1
A0A9B0BDN6	Clustered mitochondria protein homolog OS=Bombus terrestris OX=30195 GN=LOC100644799 PE=3 SV=1	1	1	3	1	1409	159.7	6.44	6.64	1	1
A0A9C6SHJ8	Allatotropin receptor isoform X2 OS=Bombus terrestris OX=30195 GN=LOC100650865 PE=3 SV=1	8	1	2	1	415	47.2	8.37	6.61	1	1
A0A2A3EPI0	Coilin OS=Apis cerana cerana OX=94128 GN=APICC_07615 PE=4 SV=1	8	1	3	1	407	46.8	6.06	6.57	1	1
A0A7M7MRN7	F-actin monooxygenase OS=Apis mellifera OX=7460 GN=LOC413310 PE=3 SV=1	1	2	2	2	2585	291.7	5.82	6.52	2	1
A0A2A3E6Y0	Large ribosomal subunit protein uL2 OS=Apis cerana cerana OX=94128 GN=APICC_00817 PE=3 SV=1	2	2	3	1	906	101.2	9.92	6.43	2	1
A0A2A3ESZ0	Apolipophorin OS=Apis cerana cerana OX=94128 GN=APICC_07098 PE=4 SV=1	0	1	2	1	3438	383.9	8.54	6.32	1	1
A0A9B7CXZ1	GTPase-activating protein CdGAPr isoform X6 OS=Bombus terrestris OX=30195 GN=LOC100646797 PE=3 SV=1	1	1	3	1	1531	169.6	6.4	6.26	1	1
A0A7M7R7S3	UPF0505 protein C16orf62 homolog OS=Apis mellifera OX=7460 GN=411237 PE=3 SV=1	6	2	3	2	978	111.6	6.87	5.97	2	1
A0A9C6SUA8	Collagen alpha chain CG42342 isoform X6 OS=Bombus terrestris OX=30195 GN=LOC100645348 PE=4 SV=1	7	1	1	1	698	70.2	6.2	5.95	1	1
A0A9B2JUP6	GTP-binding protein SAR1 OS=Bombus terrestris OX=30195 GN=LOC100650902 PE=3 SV=1	6	1	2	1	193	21.7	6.55	5.9	1	1
A0A7M7MR23	phospholipase A1 OS=Apis mellifera OX=7460 GN=LOC727193 PE=3 SV=1	4	1	2	1	304	34.1	6.44	5.87	1	1
A0A7M7IFL9	Methyltransferase type 11 domain-containing protein OS=Apis mellifera OX=7460 PE=4 SV=1	4	1	2	1	1274	142.4	6.16	5.78	1	1
A0A9B2JQV3	Fructose-bisphosphate aldolase OS=Bombus terrestris OX=30195 GN=LOC100646763 PE=3 SV=1	4	1	2	1	365	39.5	7.64	5.73	1	1
A0A9B7D0G5	Serine/threonine-protein phosphatase 6 regulatory ankyrin repeat subunit A isoform X2 OS=Bombus terrestris OX=30195 GN=LOC100648304 PE=4 SV=1	4	2	2	2	1751	190.3	7.81	5.59	2	1
A0A7M7H4R2	26S proteasome regulatory subunit 10B OS=Apis mellifera OX=7460 GN=551386 PE=3 SV=1	3	1	2	1	393	44.5	7.44	5.38	1	1
A0A2A3E783	thioredoxin-dependent peroxiredoxin OS=Apis cerana cerana OX=94128 GN=APICC_04288 PE=3 SV=1	7	1	2	1	195	21.9	6.21	5.23	1	1
A0A7M7ML53	Titin isoform X24 OS=Apis mellifera OX=7460 GN=LOC551259 PE=3 SV=1	0	2	2	2	25204	2857	5.43	5.12	2	1
A0A9B0F6D2	TBC1 domain family member 7 OS=Bombus terrestris OX=30195 GN=LOC100642422 PE=4 SV=1	7	1	2	1	297	34.9	8.19	5.09	1	1
A0A9C6W9V9	Homeobox protein Hmx OS=Bombus terrestris OX=30195 GN=LOC100646128 PE=3 SV=1	8	1	1	1	592	61.8	6.84	5.07	1	1
A0A2A3ENV8	phosphoinositide 5-phosphatase OS=Apis cerana cerana OX=94128 GN=APICC_03976 PE=3 SV=1	1	1	2	1	1152	129.6	7.61	5.06	1	1
A0A7M7TFX7	Inorganic phosphate cotransporter OS=Apis mellifera OX=7460 GN=551863 PE=4 SV=1	2	1	2	1	477	52.6	8.31	4.98	1	1
A0A7S7YF58	Hexamerin 70c OS=Bombus terrestris OX=30195 PE=2 SV=1	3	2	2	1	684	81.5	7.33	4.92	2	1
A0A2A3E509	Glyceraldehyde-3-phosphate dehydrogenase OS=Apis cerana cerana OX=94128 GN=APICC_00732 PE=3 SV=1	5	2	2	1	361	39.2	8.02	4.91	2	1
A0A9C6SJX9	Maternal protein tudor isoform X2 OS=Bombus terrestris OX=30195 GN=LOC100644474 PE=4 SV=1	0	1	2	1	2360	268.3	5.77	4.88	1	1
A0A9C6SAQ4	Kelch-like protein diablo OS=Bombus terrestris OX=30195 GN=LOC100650873 PE=4 SV=1	1	1	2	1	613	67.3	6.4	4.78	1	1
A0A2A3EGF7	Proton-coupled amino acid transporter OS=Apis cerana cerana OX=94128 GN=APICC_09295 PE=4 SV=1	2	1	2	1	373	41.6	8.21	4.75	1	1
A0A9B2JWL7	Uncharacterized protein LOC100649040 isoform X3 OS=Bombus terrestris OX=30195 GN=LOC100649040 PE=4 SV=1	8	1	1	1	598	64.3	7.06	4.72	1	1
A0A9B0BTK7	NAD(+) kinase OS=Bombus terrestris OX=30195 GN=LOC100650994 PE=3 SV=1	2	1	2	1	411	47.2	9.25	4.66	1	1
A0A7M7ILD5	Eyegone isoform X1 OS=Apis mellifera OX=7460 GN=Eyg PE=3 SV=1	8	1	3	1	684	72.8	6.96	4.62	1	1
A0A7M7SRH8	Protein tiptop isoform X2 OS=Apis mellifera OX=7460 GN=LOC102654448 PE=3 SV=1	4	1	1	1	1467	149.4	7.85	4.57	1	1
A0A9B2JVX8	Lysosomal aspartic protease OS=Bombus terrestris OX=30195 GN=LOC100646691 PE=3 SV=1	5	2	2	2	385	41.9	7.37	4.53	2	1
A0A2A3E0L7	Small ribosomal subunit protein uS15 OS=Apis cerana cerana OX=94128 GN=APICC_01819 PE=3 SV=1	6	2	2	2	151	17.5	10.24	4.51	2	1
A0A9B2MNL0	RNA helicase OS=Bombus terrestris OX=30195 GN=LOC100643803 PE=4 SV=1	5	2	2	1	403	46.2	6.24	4.42	2	1
V9IK74	60S ribosomal protein L13 OS=Apis cerana OX=7461 GN=ACCB10449 PE=2 SV=1	8	2	2	2	219	25.3	10.93	4.39	2	1
A0A7M7GNQ9	Ral GTPase-activating protein subunit beta isoform X3 OS=Apis mellifera OX=7460 GN=412130 PE=4 SV=1	3	1	1	1	1548	171.3	6.39	4.39	1	1
A0A2A3EDW4	Palmitoyltransferase OS=Apis cerana cerana OX=94128 GN=APICC_02962 PE=3 SV=1	5	1	1	1	606	68.7	8.41	4.29	1	1
A0A2A3EIJ2	TBC1 domain family protein OS=Apis cerana cerana OX=94128 GN=APICC_09090 PE=4 SV=1	1	1	2	1	886	101.8	5.83	4.25	1	1
A0A2A3EJ09	VWFC domain-containing protein OS=Apis cerana cerana OX=94128 GN=APICC_10057 PE=4 SV=1	3	2	2	2	2689	292.7	4.13	4.2	2	1
A0A2A3EP45	3-dehydrosphinganine reductase OS=Apis cerana cerana OX=94128 GN=APICC_07007 PE=3 SV=1	10	1	1	1	356	39.4	7.85	4.2	1	1
A0A7M7MP63	ATP-dependent RNA helicase DHX30 OS=Apis mellifera OX=7460 GN=LOC726077 PE=3 SV=1	1	1	2	1	947	109.9	8.09	4.15	1	1
A0A7M7LQ34	Uncharacterized protein LOC412354 isoform X1 OS=Apis mellifera OX=7460 GN=LOC412354 PE=4 SV=1	1	1	2	1	1796	200.9	5.8	4.13	1	1
A0A9B2JXT9	AP complex subunit sigma OS=Bombus terrestris OX=30195 GN=LOC100644109 PE=3 SV=1	5	1	2	1	142	17	6.18	4.08	1	1
A0A9C6SFF0	Long-chain-fatty-acid--CoA ligase OS=Bombus terrestris OX=30195 GN=LOC100642200 PE=3 SV=1	6	1	2	1	626	70.3	8.22	4.07	1	1
A0A9B0C1B6	Cytosolic carboxypeptidase 2 isoform X2 OS=Bombus terrestris OX=30195 GN=LOC100651847 PE=3 SV=1	1	1	2	1	1092	125.3	9.41	4.06	1	1
A0A2A3EEK8	Transcription elongation factor, mitochondrial OS=Apis cerana cerana OX=94128 GN=APICC_06533 PE=4 SV=1	3	1	2	1	328	38	9.33	4.05	1	1
A0A9B0F3H7	glycerol kinase OS=Bombus terrestris OX=30195 GN=LOC100650271 PE=3 SV=1	2	1	2	1	517	57	5.48	4.03	1	1
A0A2A3E8V7	Mediator of RNA polymerase II transcription subunit 25 OS=Apis cerana cerana OX=94128 GN=APICC_03820 PE=3 SV=1	1	1	2	1	904	99	8.31	4.02	1	1
A0A2A3E342	Protein Tube OS=Apis cerana cerana OX=94128 GN=APICC_04807 PE=4 SV=1	3	1	2	1	318	36.8	5.49	3.99	1	1
A0A9C6SEN8	Protein tiptop isoform X1 OS=Bombus terrestris OX=30195 GN=LOC100650416 PE=3 SV=1	4	1	1	1	1427	146.5	7.74	3.98	1	1
A0A9B2JS10	Glucosylceramidase OS=Bombus terrestris OX=30195 GN=LOC100643512 PE=3 SV=1	2	1	2	1	511	57.5	5.55	3.94	1	1
A0A7M7MQG0	Mucin-17-like OS=Apis mellifera OX=7460 GN=LOC727052 PE=4 SV=1	0	1	2	1	7817	849.2	4.01	3.94	1	1
B2D0J5	Venom carboxylesterase-6 OS=Apis mellifera OX=7460 PE=2 SV=1	8	1	2	1	557	63.6	9.28	3.89	1	1
A0A7M7L2G2	Nuclear protein MDM1 OS=Apis mellifera OX=7460 GN=LOC552243 PE=3 SV=1	5	1	1	1	980	105.3	9.1	3.88	1	1
A0A9C6SG32	Unconventional myosin IC isoform X1 OS=Bombus terrestris OX=30195 GN=LOC100642719 PE=3 SV=1	3	1	3	1	1067	123.2	9.13	3.75	1	1
A0A9B2K0X9	Collagen alpha-1(I) chain OS=Bombus terrestris OX=30195 GN=LOC100649253 PE=4 SV=1	3	1	1	1	1508	148.5	8.07	3.69	1	1
A0A2A3E589	Uncharacterized protein OS=Apis cerana cerana OX=94128 GN=APICC_01321 PE=4 SV=1	5	1	1	1	768	84.7	8.72	3.68	1	1
A0A3Q8U5B2	Major capsid protein OS=Apis mellifera associated microvirus 11 OX=2494738 PE=3 SV=1	7	1	1	1	537	59.6	7.93	3.64	1	1
A0A7M7IFF9	Translation elongation factor 2 isoform X1 OS=Apis mellifera OX=7460 GN=409167 PE=4 SV=1	1	1	1	1	844	94.5	6.52	3.64	1	1
A0A9C6SKX1	Dynein axonemal heavy chain 1 OS=Bombus terrestris OX=30195 GN=LOC100642909 PE=3 SV=1	1	1	1	1	4013	462.7	6.19	3.63	1	1
A0A7M7IGD2	Xanthine dehydrogenase OS=Apis mellifera OX=7460 GN=LOC724933 PE=3 SV=1	3	1	1	1	1270	142.3	7.08	3.6	1	1
A0A2A3EU45	Uncharacterized protein OS=Apis cerana cerana OX=94128 GN=APICC_08873 PE=4 SV=1	11	1	1	1	227	25.6	8.22	3.57	1	1
A0A4P1LX04	Capsid protein OS=Apis mellifera virus-2 OX=2563849 GN=Cp PE=4 SV=1	11	1	1	1	339	39.2	10.14	3.53	1	1
A0A2A3EDN7	Leucine-rich repeat-containing protein OS=Apis cerana cerana OX=94128 GN=APICC_06396 PE=4 SV=1	8	1	2	1	344	39.7	9.63	3.49	1	1
A0A7M7TFB2	Dedicator of cytokinesis protein 7 OS=Apis mellifera OX=7460 GN=LOC411245 PE=3 SV=1	1	1	2	1	1988	221.7	7.03	3.48	1	1
A0A7M7IEK4	Helicase domino isoform X1 OS=Apis mellifera OX=7460 GN=413341 PE=3 SV=1	1	1	1	1	3138	350.8	6.73	3.47	1	1
A0A9C6W7S0	Tight junction protein ZO-1 isoform X1 OS=Bombus terrestris OX=30195 GN=LOC100649923 PE=4 SV=1	3	1	1	1	1214	133.3	9.16	3.46	1	1
A0A9C6W9W7	Uncharacterized protein LOC105667096 isoform X2 OS=Bombus terrestris OX=30195 GN=LOC105667096 PE=4 SV=1	29	1	1	1	126	13.8	7.25	3.44	1	1
A0A2A3EMY5	E3 ubiquitin-protein ligase OS=Apis cerana cerana OX=94128 GN=APICC_01872 PE=4 SV=1	2	1	3	1	1126	131.1	9.55	3.4	1	1
A0A7M7GQ64	TELO2-interacting protein 1 homolog OS=Apis mellifera OX=7460 GN=LOC724472 PE=4 SV=1	3	1	1	1	1058	122.8	6.77	3.4	1	1
A0A7M7IH76	Sulfatase N-terminal domain-containing protein OS=Apis mellifera OX=7460 PE=3 SV=1	6	1	2	1	692	78	7.18	3.4	1	1
A0A2A3EFS3	Protein transport protein Sec16A OS=Apis cerana cerana OX=94128 GN=APICC_09561 PE=3 SV=1	1	1	1	1	2383	272.6	5.44	3.36	1	1
A0A7M7L6Z4	Protein similar isoform X2 OS=Apis mellifera OX=7460 GN=LOC408852 PE=4 SV=1	2	1	1	1	1138	125.6	5.82	3.35	1	1
A0A7M7MVE4	Origin recognition complex subunit 2 OS=Apis mellifera OX=7460 GN=LOC100577679 PE=3 SV=1	5	1	1	1	552	63.7	7.23	3.35	1	1
A0A2A3EA91	26S proteasome non-ATPase regulatory subunit OS=Apis cerana cerana OX=94128 GN=APICC_00480 PE=4 SV=1	11	1	2	1	254	28.5	7.02	3.34	1	1
A0A9B2MPM7	Fl(2)d-associated complex component OS=Bombus terrestris OX=30195 GN=LOC100642385 PE=4 SV=1	6	1	1	1	422	47.3	9.91	3.34	1	1
A0A9B2JSL8	Neuronal membrane glycoprotein M6-a isoform X1 OS=Bombus terrestris OX=30195 GN=LOC100651359 PE=4 SV=1	12	1	1	1	303	34.4	7.53	3.3	1	1
A0A7M7II92	Apoptogenic protein 1, mitochondrial OS=Apis mellifera OX=7460 GN=102654090 PE=3 SV=1	25	1	1	1	154	18.6	9.92	3.29	1	1
A0A2A3ECN2	Protein trachealess OS=Apis cerana cerana OX=94128 GN=APICC_05973 PE=4 SV=1	3	1	1	1	986	106.5	6.96	3.29	1	1
A0A9C6SPN6	Glucose dehydrogenase [FAD, quinone] isoform X1 OS=Bombus terrestris OX=30195 GN=LOC100646728 PE=3 SV=1	6	1	2	1	618	69.1	8.53	3.27	1	1
A0A2A3ETB1	Adenylate kinase OS=Apis cerana cerana OX=94128 GN=APICC_02495 PE=4 SV=1	3	1	1	1	942	110.2	4.82	3.27	1	1
A0A2A3E3H6	CCR4-NOT transcription complex subunit 10 OS=Apis cerana cerana OX=94128 GN=APICC_01396 PE=3 SV=1	3	1	1	1	691	77.6	7.96	3.27	1	1
A0A2A3E8Z6	Mitogen-activated protein kinase kinase kinase 7-interacting protein OS=Apis cerana cerana OX=94128 GN=APICC_00736 PE=4 SV=1	5	1	1	1	597	64.3	7.77	3.24	1	1
A0A9B7HYQ9	EH domain-containing protein 1 isoform X2 OS=Bombus terrestris OX=30195 GN=LOC105665745 PE=4 SV=1	11	1	1	1	362	41.5	6.57	3.21	1	1
A0A7M7L7T8	Dynein heavy chain 5, axonemal isoform X1 OS=Apis mellifera OX=7460 GN=LOC725479 PE=3 SV=1	1	2	2	2	4661	538	6.11	3.16	2	1
V9ICY9	Ubiquitin-conjugating enzyme E2 N OS=Apis cerana OX=7461 GN=ACCB01113.1 PE=2 SV=1	11	1	1	1	151	17.2	6.01	3.16	1	1
A0A9C6SWY6	sphinganine-1-phosphate aldolase OS=Bombus terrestris OX=30195 GN=LOC100651854 PE=3 SV=1	5	1	1	1	565	63.5	8.09	3.1	1	1
A0A2A3EUV3	Uncharacterized protein OS=Apis cerana cerana OX=94128 GN=APICC_05221 PE=4 SV=1	11	1	1	1	352	40.8	7.5	3.08	1	1
A0A9B2JXQ8	Pyruvate kinase OS=Bombus terrestris OX=30195 GN=LOC105667204 PE=3 SV=1	4	1	1	1	529	57.3	7.42	3.07	1	1
A0A2A3EEH4	Coiled-coil domain-containing protein OS=Apis cerana cerana OX=94128 GN=APICC_09808 PE=4 SV=1	6	2	2	2	1152	125.9	8.48	3	2	1
A0A9B7CY35	Hypermethylated in cancer 2 protein isoform X3 OS=Bombus terrestris OX=30195 GN=LOC100649963 PE=4 SV=1	6	1	1	1	621	68.6	5.43	2.99	1	1
A0A7M7MX46	RCR-type E3 ubiquitin transferase OS=Apis mellifera OX=7460 GN=LOC551203 PE=3 SV=1	1	1	1	1	4661	513.3	7.4	2.99	1	1
A0A9B0BXS8	Ribonucleoside-diphosphate reductase OS=Bombus terrestris OX=30195 GN=LOC100648861 PE=3 SV=1	4	1	1	1	821	93.4	7.09	2.97	1	1
A0A7M7H1G2	Leucine rich repeat G protein coupled receptor isoform X1 OS=Apis mellifera OX=7460 GN=551621 PE=3 SV=1	5	1	1	1	748	84.9	6.93	2.97	1	1
A0A2A3EAD8	T-complex protein 1 subunit theta OS=Apis cerana cerana OX=94128 GN=APICC_00633 PE=3 SV=1	6	1	1	1	544	59.1	5.91	2.97	1	1
A0A9B0C2F3	Enhancer of polycomb-like protein OS=Bombus terrestris OX=30195 GN=LOC100644499 PE=3 SV=1	4	1	1	1	867	96	6.73	2.96	1	1
A0A7M7H3C9	Flocculation protein FLO11 isoform X2 OS=Apis mellifera OX=7460 GN=LOC552048 PE=4 SV=1	3	1	1	1	1086	122.6	5.41	2.95	1	1
A0A2A3EH78	Uncharacterized protein OS=Apis cerana cerana OX=94128 GN=APICC_02550 PE=4 SV=1	17	1	2	1	149	17.3	6.58	2.95	1	1
A0A2A3EL59	Collagen alpha-1(IV) chain OS=Apis cerana cerana OX=94128 GN=APICC_05635 PE=4 SV=1	3	2	2	2	1972	200.2	7.02	2.94	2	1
A0A7M7MTR9	Meiosis regulator and mRNA stability factor 1 OS=Apis mellifera OX=7460 GN=LOC409429 PE=4 SV=1	2	1	2	1	1635	185	8.02	2.93	1	1
A0A2A3EA99	E3 ubiquitin-protein ligase MIB1 OS=Apis cerana cerana OX=94128 GN=APICC_08299 PE=4 SV=1	5	1	1	1	412	45.5	7.53	2.93	1	1
A0A9B0F5N0	Transcription factor Sox-21-B-like OS=Bombus terrestris OX=30195 GN=LOC100647305 PE=4 SV=1	12	1	1	1	326	36.9	9.44	2.92	1	1
A0A7M7MND9	DNA repair protein RAD50 OS=Apis mellifera OX=7460 GN=LOC726642 PE=3 SV=1	3	1	1	1	1377	162	7.68	2.91	1	1
A0A2A3E4I5	Helicase with zinc finger domain OS=Apis cerana cerana OX=94128 GN=APICC_07073 PE=4 SV=1	2	1	1	1	1357	157	8.91	2.9	1	1
A0A2A3E7X0	G-protein coupled receptor OS=Apis cerana cerana OX=94128 GN=APICC_00975 PE=3 SV=1	2	1	1	1	1565	177.9	7.96	2.88	1	1
V9I6L7	Sodium/hydrogen exchanger OS=Apis cerana OX=7461 GN=ACCB00041.13 PE=2 SV=1	4	1	1	1	902	101.8	7.43	2.88	1	1
A0A217EI04	NADPH:quinone reductase OS=Acinetobacter apis OX=1229165 GN=SAMN05444584_1963 PE=4 SV=1	12	1	1	1	337	35.6	6.37	2.88	1	1
A0A9C6W3T8	Nose resistant to fluoxetine protein 6-like isoform X2 OS=Bombus terrestris OX=30195 GN=LOC125384606 PE=4 SV=1	5	1	1	1	539	62.2	8.98	2.87	1	1
A0A9C6STN6	WD repeat-containing protein 91 OS=Bombus terrestris OX=30195 GN=LOC100652094 PE=3 SV=1	4	1	4	1	595	66.9	7.77	2.87	1	1
A0A2A3EHZ9	Glucose dehydrogenase [acceptor] OS=Apis cerana cerana OX=94128 GN=APICC_02451 PE=3 SV=1	1	1	1	1	1185	133.8	5.94	2.86	1	1
A0A9B7HZL6	Phenoloxidase-activating factor 1 OS=Bombus terrestris OX=30195 GN=LOC100650328 PE=4 SV=1	9	1	1	1	349	39.3	7.61	2.82	1	1
A0A7M7MG16	RNA-binding protein Musashi homolog Rbp6 isoform X6 OS=Apis mellifera OX=7460 GN=LOC551123 PE=3 SV=1	7	1	2	1	442	47.5	9.48	2.82	1	1
A0A2A3EJU3	Gamma-glutamyltranspeptidase OS=Apis cerana cerana OX=94128 GN=APICC_07118 PE=4 SV=1	4	1	1	1	727	81.2	9.29	2.82	1	1
V9IHS7	Ras-related protein Rab-18-B OS=Apis cerana OX=7461 GN=ACCB09681 PE=2 SV=1	6	1	1	1	185	21.1	7.33	2.81	1	1
A0A2A3EM61	Ran GTPase-activating protein OS=Apis cerana cerana OX=94128 GN=APICC_01738 PE=4 SV=1	7	1	1	1	598	65.7	4.88	2.81	1	1
A0A7M7LN45	Catenin alpha isoform X1 OS=Apis mellifera OX=7460 GN=552850 PE=3 SV=1	3	1	1	1	919	102.6	6.81	2.81	1	1
B1NW88	Feminizer OS=Apis mellifera OX=7460 GN=fem PE=2 SV=1	8	1	1	1	401	48.2	10.55	2.8	1	1
A0A9B0F4S0	Developmentally-regulated GTP-binding protein 2 OS=Bombus terrestris OX=30195 GN=LOC100642528 PE=4 SV=1	3	1	1	1	363	40.8	8.48	2.8	1	1
A0A7M7R5D8	DNA methyltransferase 1-associated protein 1 OS=Apis mellifera OX=7460 GN=408575 PE=4 SV=1	8	1	1	1	440	51	9.45	2.79	1	1
A0A9C6SGE6	non-specific serine/threonine protein kinase OS=Bombus terrestris OX=30195 GN=LOC100652006 PE=4 SV=1	6	1	1	1	584	64.3	6.81	2.79	1	1
A0A2A3E576	Uncharacterized protein OS=Apis cerana cerana OX=94128 GN=APICC_01165 PE=4 SV=1	2	1	2	1	1123	129.4	6.09	2.76	1	1
A0A7M7GR24	non-specific serine/threonine protein kinase OS=Apis mellifera OX=7460 GN=410489 PE=3 SV=1	1	1	1	1	1733	198.6	8.09	2.76	1	1
A0A7M7L842	Twitchin isoform X6 OS=Apis mellifera OX=7460 GN=LOC409821 PE=3 SV=1	0	1	1	1	9557	1067.9	6.34	2.75	1	1
A0A7M7L992	small monomeric GTPase OS=Apis mellifera OX=7460 GN=LOC100577764 PE=3 SV=1	5	1	1	1	214	23.4	8.13	2.71	1	1
A0A9C6SLV0	Titin homolog isoform X1 OS=Bombus terrestris OX=30195 GN=LOC100643406 PE=3 SV=1	0	1	1	1	10501	1191.4	5.01	2.71	1	1
G9I537	14-3-3 protein zeta isoform X2 OS=Bombus terrestris OX=30195 GN=LOC105666160 PE=3 SV=1	4	1	1	1	247	28.1	4.89	2.71	1	1
V9IGT5	40S ribosomal protein S16 OS=Apis cerana OX=7461 GN=ACCB03120 PE=2 SV=1	6	1	1	1	148	16.9	10.18	2.71	1	1
A0A7M7M0E9	Mitogen-activated protein kinase OS=Apis mellifera OX=7460 GN=LOC410956 PE=3 SV=1	6	1	1	1	471	52.4	8.19	2.7	1	1
A0A9B2JR34	Serine/threonine-protein phosphatase OS=Bombus terrestris OX=30195 GN=LOC100647345 PE=3 SV=1	3	1	1	1	353	40.5	6.76	2.7	1	1
A0A7M7MVM2	Uncharacterized protein LOC102654461 OS=Apis mellifera OX=7460 GN=LOC102654461 PE=4 SV=1	5	1	1	1	365	42.9	9.6	2.69	1	1
A0A2A3EGW6	aconitate hydratase OS=Apis cerana cerana OX=94128 GN=APICC_02894 PE=3 SV=1	1	1	1	1	890	98.8	6.95	2.68	1	1
A0A2A3E321	glutamate synthase (NADH) OS=Apis cerana cerana OX=94128 GN=APICC_01676 PE=3 SV=1	2	1	1	1	2065	229.5	7.17	2.68	1	1
A0A7M7GDN7	Odorant receptor OS=Apis mellifera OX=7460 GN=100576246 PE=3 SV=1	2	1	1	1	407	47.2	8.41	2.65	1	1
A0A9B7CXD4	Endoribonuclease OS=Bombus terrestris OX=30195 GN=LOC100644333 PE=3 SV=1	5	1	1	1	689	76.2	8.56	2.65	1	1
A0A2A3EAQ2	guanylate cyclase OS=Apis cerana cerana OX=94128 GN=APICC_06197 PE=4 SV=1	7	1	2	1	474	55.4	6.2	2.61	1	1
A0A9B0F7J3	isoleucine--tRNA ligase OS=Bombus terrestris OX=30195 GN=LOC100644500 PE=3 SV=1	3	1	1	1	963	110.2	8.19	2.61	1	1
A0A2A3E359	Roundabout OS=Apis cerana cerana OX=94128 GN=APICC_04934 PE=4 SV=1	2	1	1	1	1451	158.2	7.72	2.61	1	1
A0A7M7GJZ2	Transmembrane protein 132E isoform X1 OS=Apis mellifera OX=7460 GN=LOC102654165 PE=3 SV=1	2	1	1	1	1505	162.3	7.84	2.6	1	1
A0A9B2JNA9	Thioredoxin OS=Bombus terrestris OX=30195 GN=LOC100643526 PE=3 SV=1	13	1	1	1	105	11.8	5.03	2.6	1	1
A0A9B0BLJ8	T-complex protein 1 subunit delta OS=Bombus terrestris OX=30195 GN=LOC100642585 PE=3 SV=1	2	1	1	1	534	57.3	7.65	2.55	1	1
A0A9B2MP14	Small ribosomal subunit protein eS17 OS=Bombus terrestris OX=30195 GN=LOC100647664 PE=3 SV=1	7	1	1	1	131	15.4	9.82	2.54	1	1
A0A7M7GUQ4	Apoptotic protease-activating factor 1-like isoform X1 OS=Apis mellifera OX=7460 GN=LOC100578356 PE=4 SV=1	1	1	1	1	1372	159	6.9	2.53	1	1
A0A7M7MKB2	Protein lap4 isoform X5 OS=Apis mellifera OX=7460 GN=LOC413669 PE=4 SV=1	1	1	1	1	2046	225.6	5.55	2.45	1	1
A0A2A3E2N4	NHL repeat-containing protein OS=Apis cerana cerana OX=94128 GN=APICC_09526 PE=3 SV=1	1	1	1	1	766	87	6.07	2.45	1	1
A0A9C6SRT7	Neprilysin-4 isoform X5 OS=Bombus terrestris OX=30195 GN=LOC100647872 PE=3 SV=1	2	1	1	1	761	88.7	5.17	2.43	1	1
A0A9B0C0T0	UDP-N-acetylglucosamine diphosphorylase OS=Bombus terrestris OX=30195 GN=LOC100642344 PE=4 SV=1	2	1	1	1	469	52.5	6.33	2.4	1	1
A0A9C6W0L2	Coatomer subunit alpha OS=Bombus terrestris OX=30195 GN=LOC100648009 PE=4 SV=1	1	1	1	1	1214	137.7	7.28	2.38	1	1
A0A9B2MPS2	Folliculin-interacting protein 1 OS=Bombus terrestris OX=30195 GN=LOC100650662 PE=3 SV=1	2	1	1	1	1084	122.1	7.42	2.36	1	1
A0A9B2JRU3	Survival of motor neuron-related-splicing factor 30 OS=Bombus terrestris OX=30195 GN=LOC100651594 PE=3 SV=1	3	1	1	1	703	80.1	9.45	2.35	1	1
A0A8U0YHE8	Laminin subunit beta-1 OS=Apis mellifera OX=7460 PE=4 SV=1	1	1	1	1	1801	201.1	5.34	2.33	1	1
A0A2A3E5Y1	Glucose dehydrogenase [acceptor] OS=Apis cerana cerana OX=94128 GN=APICC_02289 PE=3 SV=1	3	1	1	1	571	62.8	7.2	2.32	1	1
A4ZXC4	Triosephosphate isomerase OS=Apis mellifera OX=7460 GN=Tpi PE=2 SV=1	4	1	1	1	247	26.9	8.05	2.32	1	1
A0A9B2JW21	Small ribosomal subunit protein uS5 OS=Bombus terrestris OX=30195 GN=LOC100652333 PE=3 SV=1	3	1	1	1	286	30.9	10.2	2.32	1	1
A0A9B0BY58	RNA helicase OS=Bombus terrestris OX=30195 GN=LOC100651252 PE=3 SV=1	2	1	1	1	424	48.8	5.95	2.32	1	1
A0A9B7I0M2	Cadherin-89D isoform X2 OS=Bombus terrestris OX=30195 GN=LOC100650903 PE=4 SV=1	1	1	1	1	1947	215.7	5.34	2.31	1	1
A0A2A3EUV6	Uncharacterized protein OS=Apis cerana cerana OX=94128 GN=APICC_08485 PE=4 SV=1	5	1	1	1	471	52.7	6.48	2.31	1	1
A0A9B0BG89	Heat shock protein 83 OS=Bombus terrestris OX=30195 GN=LOC100645819 PE=3 SV=1	2	1	1	1	719	82.7	5.08	2.28	1	1
A0A2A3EPT0	Uncharacterized protein OS=Apis cerana cerana OX=94128 GN=APICC_07656 PE=4 SV=1	1	1	1	1	889	99.7	9.52	2.25	1	1
A0A7M7RB98	Clathrin heavy chain OS=Apis mellifera OX=7460 GN=550716 PE=3 SV=1	1	1	1	1	1678	192	5.94	2.24	1	1
A0A9C6SNE1	Histone H1 isoform X1 OS=Bombus terrestris OX=30195 GN=LOC100643639 PE=3 SV=1	5	1	1	1	250	27.4	10.46	2.24	1	1
A0A7M7MPB5	FAD synthase OS=Apis mellifera OX=7460 GN=LOC102655648 PE=3 SV=1	1	1	1	1	468	53.3	6.65	2.23	1	1
A0A7M7R3N9	Glutamine-dependent NAD(+) synthetase OS=Apis mellifera OX=7460 GN=409487 PE=3 SV=1	1	1	1	1	746	84.3	7.02	2.19	1	1
A0A9B7CWI7	NADH-quinone oxidoreductase subunit B 2 OS=Bombus terrestris OX=30195 GN=LOC100648250 PE=3 SV=1	4	1	1	1	224	25	9.5	2.18	1	1
A0A9B2MMX0	40S ribosomal protein S19 OS=Bombus terrestris OX=30195 GN=LOC100647269 PE=3 SV=1	8	1	1	1	154	17.3	10.42	2.16	1	1
A0A9B0BTU1	transketolase OS=Bombus terrestris OX=30195 GN=LOC100649799 PE=3 SV=1	1	1	1	1	622	67.3	7.53	2.15	1	1
A0A9B2MKR6	40S ribosomal protein S25 OS=Bombus terrestris OX=30195 GN=LOC100647377 PE=3 SV=1	8	1	1	1	119	13.4	10.36	2.14	1	1
A0A7M7MU00	Neuropeptide Y receptor type 1 OS=Apis mellifera OX=7460 GN=LOC102653795 PE=3 SV=1	3	1	1	1	359	41.2	9.38	2.13	1	1
A0A7M7MQ39	Alpha-actinin, sarcomeric isoform X4 OS=Apis mellifera OX=7460 GN=LOC725782 PE=3 SV=1	1	1	1	1	921	106.5	5.88	2.13	1	1
A0A2A3ER74	Transient receptor potential-gamma protein OS=Apis cerana cerana OX=94128 GN=APICC_08163 PE=4 SV=1	1	1	1	1	1166	131.1	8.43	2.13	1	1
A0A7M7R8W1	Uncharacterized protein LOC408608 OS=Apis mellifera OX=7460 GN=408608 PE=4 SV=1	6	1	1	1	181	19.4	7.18	2.13	1	1
A0A9B2JW88	Chitinase-like protein Idgf4 isoform X1 OS=Bombus terrestris OX=30195 GN=LOC100650230 PE=3 SV=1	2	1	1	1	440	48.7	7.23	2.12	1	1
A0A9B2JNV7	Bromodomain-containing protein 8 OS=Bombus terrestris OX=30195 GN=LOC100646440 PE=4 SV=1	4	2	3	2	1063	119.7	4.59	2.12	2	1
V9IGU4	Dihydropyrimidinase OS=Apis cerana OX=7461 GN=ACCB08291 PE=2 SV=1	1	1	1	1	552	60.8	6.29	2.11	1	1
A0A9A9ZZY4	Vitellogenin-like precursor OS=Bombus terrestris OX=30195 GN=LOC100643258 PE=4 SV=1	1	1	1	1	1523	173.8	7.23	2.09	1	1
A0A7M7IKY1	60S ribosomal protein L7 OS=Apis mellifera OX=7460 GN=107964351 PE=3 SV=1	2	1	1	1	261	30.6	10.99	2.09	1	1
A0A2A3E913	ATP-dependent RNA helicase OS=Apis cerana cerana OX=94128 GN=APICC_04100 PE=4 SV=1	1	1	1	1	1156	134.2	8.44	2.08	1	1
A0A2A3EDU1	Stress-induced-phosphoprotein 1 OS=Apis cerana cerana OX=94128 GN=APICC_06403 PE=4 SV=1	2	1	1	1	543	62	6.81	2.05	1	1
V9IAZ3	Phosphate carrier protein OS=Apis cerana OX=7461 GN=ACCB00419.1 PE=2 SV=1	2	1	1	1	354	39.1	9.1	2.05	1	1
A0A2A3E9T9	Transmembrane 9 superfamily member OS=Apis cerana cerana OX=94128 GN=APICC_08971 PE=3 SV=1	1	1	1	1	662	75.9	7.85	2.05	1	1
V9IE84	UTP--glucose-1-phosphate uridylyltransferase OS=Apis cerana OX=7461 GN=ACCB01385.2 PE=2 SV=1	1	1	1	1	513	58.2	7.85	2.04	1	1
A0A2A3E872	Fanconi anemia group D2 protein OS=Apis cerana cerana OX=94128 GN=APICC_00657 PE=4 SV=1	1	1	1	1	1380	159.7	7.12	2.04	1	1
A0A7M7IJX7	2-oxoglutarate dehydrogenase, mitochondrial OS=Apis mellifera OX=7460 GN=LOC408286 PE=3 SV=1	4	2	2	2	1059	119.8	7.71	2.04	2	1
A0A7M7LR30	UMP-CMP kinase OS=Apis mellifera OX=7460 GN=LOC100578311 PE=3 SV=1	4	1	1	1	199	22.5	6.76	2.04	1	1
A0A9B0C420	Lymphoid-specific helicase-like isoform X1 OS=Bombus terrestris OX=30195 GN=LOC100643539 PE=4 SV=1	2	1	1	1	796	92.1	8.4	2.02	1	1
A0A7M6UED8	Spatacsin OS=Apis mellifera OX=7460 GN=726567 PE=4 SV=1	1	1	1	1	1789	208.3	6.83	2.01	1	1
A0A2A3E9B4	Odorant receptor 67a OS=Apis cerana cerana OX=94128 GN=APICC_03890 PE=4 SV=1	1	1	1	1	501	56.6	6.6	2.01	1	1
A0A2A3E2U9	Centrosomal protein of OS=Apis cerana cerana OX=94128 GN=APICC_07403 PE=4 SV=1	1	1	1	1	2061	241.4	5.55	2.01	1	1
A0A7M7MSR9	Uncharacterized protein LOC100577146 isoform X1 OS=Apis mellifera OX=7460 GN=LOC100577146 PE=4 SV=1	2	1	1	1	374	42.4	9.64	2	1	1
A0A9B0BQL5	Regucalcin OS=Bombus terrestris OX=30195 GN=LOC100644382 PE=3 SV=1	3	1	1	1	338	36.9	7.94	1.99	1	1
A0A9C6S540	Protein unc-79 homolog isoform X4 OS=Bombus terrestris OX=30195 GN=LOC100649255 PE=4 SV=1	0	1	1	1	2779	311.5	6.57	1.97	1	1
A0A7M7MP72	Protein FAM13A OS=Apis mellifera OX=7460 GN=LOC410170 PE=3 SV=1	1	1	1	1	876	99.9	8.57	1.97	1	1
A0A2A3E1A4	Sodium/potassium/calcium exchanger OS=Apis cerana cerana OX=94128 GN=APICC_01752 PE=3 SV=1	2	1	1	1	489	55.8	6.44	1.96	1	1
A0A9B2JZW8	Muscle-specific protein 300 kDa isoform X3 OS=Bombus terrestris OX=30195 GN=LOC100648310 PE=4 SV=1	0	1	1	1	7918	911.3	5.6	1.95	1	1
A0A9B0BL24	Centrosomal protein of 162 kDa OS=Bombus terrestris OX=30195 GN=LOC100647592 PE=3 SV=1	1	1	1	1	1447	165.4	8.07	1.95	1	1
A0A9B0BUH6	Protein Star isoform X1 OS=Bombus terrestris OX=30195 GN=LOC100647171 PE=4 SV=1	3	1	1	1	340	38.1	7.03	1.95	1	1
A0A3Q8U4U7	Replication initiator protein OS=Apis mellifera associated microvirus 55 OX=2494786 PE=4 SV=1	2	1	1	1	587	69.4	7.84	1.94	1	1
A0A2A3E417	Bcl-2 protein OS=Apis cerana cerana OX=94128 GN=APICC_06972 PE=3 SV=1	3	1	1	1	300	33	5.38	1.93	1	1
A0A9C6SFH0	Probable serine/threonine-protein kinase DDB_G0282963 isoform X3 OS=Bombus terrestris OX=30195 GN=LOC100649955 PE=4 SV=1	0	1	1	1	2269	255.1	8.51	1.93	1	1
A0A9B2MSX7	Uncharacterized protein LOC100646878 OS=Bombus terrestris OX=30195 GN=LOC100646878 PE=4 SV=1	2	1	1	1	479	55.7	10.45	1.93	1	1
A0A7M7R4V0	Flocculation protein FLO11 isoform X1 OS=Apis mellifera OX=7460 GN=LOC408970 PE=4 SV=1	1	1	1	1	962	104.7	6.02	1.92	1	1
A0A2A3E0P8	Acidic mammalian chitinase OS=Apis cerana cerana OX=94128 GN=APICC_01202 PE=3 SV=1	1	1	1	1	469	53.7	7.96	1.92	1	1
A0A2A3EEJ9	Dyslexia susceptibility OS=Apis cerana cerana OX=94128 GN=APICC_06531 PE=4 SV=1	1	1	1	1	508	59.3	8.51	1.91	1	1
A0A9B7CX79	Transcription factor GATA-6 isoform X3 OS=Bombus terrestris OX=30195 GN=LOC100650330 PE=4 SV=1	1	1	1	1	700	75.5	7.65	1.9	1	1
A0A7M7LIH6	Uncharacterized protein LOC726658 OS=Apis mellifera OX=7460 GN=LOC726658 PE=4 SV=1	3	1	1	1	257	28.8	6.24	1.9	1	1
A0A7M7R8Y0	Inosine-5'-monophosphate dehydrogenase OS=Apis mellifera OX=7460 GN=550673 PE=3 SV=1	2	1	1	1	523	56.6	8.15	1.9	1	1
A0A9B0C3B7	Calponin OS=Bombus terrestris OX=30195 GN=LOC100646158 PE=3 SV=1	4	1	1	1	169	19	8.4	1.9	1	1
V9I8I0	Sodium channel protein OS=Apis cerana OX=7461 GN=ACCB00040.3 PE=2 SV=1	2	1	1	1	1607	182.6	5.52	0	1	1
A0A9B7CYK4	Transferrin OS=Bombus terrestris OX=30195 GN=LOC100652058 PE=3 SV=1	5	1	1	1	712	81.1	6.77	0	1	1
A0A9C6S913	Neurexin-4 isoform X7 OS=Bombus terrestris OX=30195 GN=LOC100646420 PE=4 SV=1	2	1	1	1	1681	190	6.05	0	1	1
A0A9B0F3T2	Uncharacterized protein LOC100646026 isoform X1 OS=Bombus terrestris OX=30195 GN=LOC100646026 PE=4 SV=1	2	1	1	1	1610	182.7	5.66	0	1	1
A0A7M7KY65	histone acetyltransferase OS=Apis mellifera OX=7460 GN=LOC726280 PE=4 SV=1	1	1	1	1	2699	294.2	8.84	0	1	1
A0A7M7IIK8	Myosin heavy chain, muscle isoform X32 OS=Apis mellifera OX=7460 GN=LOC409843 PE=3 SV=1	1	1	1	1	1952	223.3	6.02	0	1	1
A0A9B0BFT6	Beta-1,4-mannosyl-glycoprotein 4-beta-N-acetylglucosaminyltransferase OS=Bombus terrestris OX=30195 GN=LOC100645675 PE=4 SV=1	8	1	1	1	428	50	7.75	0	1	1
A0A8U1C3E3	Major facilitator superfamily (MFS) profile domain-containing protein OS=Apis mellifera OX=7460 GN=413840 PE=3 SV=1	5	1	1	1	536	59	7.47	0	1	1
A0A9B2MRJ7	Down syndrome cell adhesion molecule-like protein Dscam2 isoform X3 OS=Bombus terrestris OX=30195 GN=LOC100643520 PE=4 SV=1	1	1	1	1	2039	223.9	6.98	0	1	1
A0A7M7LST2	Ryanodine receptor isoform X6 OS=Apis mellifera OX=7460 GN=LOC408680 PE=4 SV=1	1	1	1	1	5102	578.4	5.53	0	1	1
A0A7M7R5D9	Probable serine/threonine-protein kinase clkA isoform X1 OS=Apis mellifera OX=7460 GN=LOC411273 PE=4 SV=1	4	1	2	1	639	72	8.53	0	1	1
A0A7M7GZY8	Diacylglycerol kinase OS=Apis mellifera OX=7460 GN=LOC551069 PE=3 SV=1	4	1	1	1	902	100.7	8.31	0	1	1
A0A2A3ER30	cGMP-dependent protein kinase OS=Apis cerana cerana OX=94128 GN=APICC_09578 PE=3 SV=1	2	1	1	1	2479	283.2	8.75	0	1	1
A0A9B7CVS8	SCY1-like protein 2 isoform X1 OS=Bombus terrestris OX=30195 GN=LOC100646658 PE=3 SV=1	4	1	1	1	854	96.5	9.13	0	1	1
A0A9C6SJ86	TATA-binding protein-associated factor 172 isoform X3 OS=Bombus terrestris OX=30195 GN=LOC100649021 PE=4 SV=1	2	1	1	1	1897	210.9	6.96	0	1	1
A0A7M7MRM5	sn-1-specific diacylglycerol lipase OS=Apis mellifera OX=7460 GN=LOC413224 PE=4 SV=1	4	1	1	1	1072	119.1	8.06	0	1	1
A0A7M7M180	RING finger protein 207 isoform X5 OS=Apis mellifera OX=7460 GN=LOC726670 PE=4 SV=1	4	1	1	1	800	89.7	9.13	0	1	1
A0A7M7TF97	28S ribosomal protein S2, mitochondrial OS=Apis mellifera OX=7460 GN=411862 PE=3 SV=1	14	1	1	1	259	29.6	8.22	0	1	1
A0A7M7MVF1	Uncharacterized protein LOC409655 isoform X6 OS=Apis mellifera OX=7460 GN=LOC409655 PE=4 SV=1	1	1	1	1	5527	623.5	7.93	0	1	1
A0A9B2MSM4	Ankyrin repeat protein RF_0381 OS=Bombus terrestris OX=30195 GN=LOC100646725 PE=4 SV=1	15	1	1	1	258	29.3	8.95	0	1	1
A0A088B9P2	cytochrome-c oxidase (Fragment) OS=Apis cerana OX=7461 GN=CO2 PE=3 SV=1	49	1	2	1	76	9	6.79	0	1	1
A0A9B7CZF1	Mushroom body large-type Kenyon cell-specific protein 1 isoform X2 OS=Bombus terrestris OX=30195 GN=LOC100645656 PE=4 SV=1	2	1	1	1	1494	162.8	7.56	0	1	1
A0A2A3E1P4	Activating transcription factor 7-interacting protein OS=Apis cerana cerana OX=94128 GN=APICC_01663 PE=4 SV=1	3	1	1	1	1288	146.2	6.84	0	1	1
B1NW81	Complementary sex determiner OS=Apis dorsata OX=7462 GN=csd PE=2 SV=1	7	1	1	1	451	54.5	9.96	0	1	1
A0A7M7GUT4	Ataxin-7-like protein 1 isoform X3 OS=Apis mellifera OX=7460 GN=100578437 PE=4 SV=1	6	1	2	1	581	63.4	8.18	0	1	1
V9IMD5	Translation machinery-associated protein 16 OS=Apis cerana OX=7461 GN=ACCB12983 PE=2 SV=1	13	1	1	1	225	26.6	9.45	0	1	1
A0A9C6SLE5	Transmembrane protein 214-A OS=Bombus terrestris OX=30195 GN=LOC100646711 PE=3 SV=1	4	1	1	1	673	77.4	9.17	0	1	1
A0A2A3EJZ0	Receptor-type tyrosine-protein phosphatase N2 OS=Apis cerana cerana OX=94128 GN=APICC_07122 PE=4 SV=1	4	1	1	1	1076	124.3	6.27	0	1	1
A0A2A3ENL1	Vitellogenin-3 OS=Apis cerana cerana OX=94128 GN=APICC_04755 PE=4 SV=1	2	1	1	1	1791	203.7	6.9	0	1	1
A0A7M7R5C5	Collagen alpha-1(IV) chain OS=Apis mellifera OX=7460 GN=LOC408552 PE=4 SV=1	2	1	1	1	1929	190.8	7.09	0	1	1
A0A7M7H6T6	Uncharacterized protein LOC102655220 OS=Apis mellifera OX=7460 GN=LOC102655220 PE=4 SV=1	20	1	1	1	206	23.1	7.06	0	1	1
A0A2A3EUD2	BTB/POZ domain-containing protein OS=Apis cerana cerana OX=94128 GN=APICC_08874 PE=4 SV=1	21	1	1	1	192	21.1	5.16	0	1	1
A0A9C6SKK9	Eukaryotic translation initiation factor 4E transporter OS=Bombus terrestris OX=30195 GN=LOC100649260 PE=4 SV=1	3	1	3	1	1264	142.3	9.74	0	1	1
A0A7M7GXM9	UPF0489 protein C5orf22 homolog isoform X2 OS=Apis mellifera OX=7460 GN=LOC725329 PE=3 SV=1	11	1	2	1	330	37.1	6.11	0	1	1
A0A9C6SL56	Large proline-rich protein BAG6 OS=Bombus terrestris OX=30195 GN=LOC105665855 PE=4 SV=1	3	1	1	1	1180	129.6	5.69	0	1	1
A0A2A3ESB7	Cuticle8.6, isoform B OS=Apis cerana cerana OX=94128 GN=APICC_09421 PE=4 SV=1	4	1	1	1	866	98.6	7.59	0	1	1
A0A9B2JXS1	E3 ubiquitin-protein ligase MARCHF3-like isoform X1 OS=Bombus terrestris OX=30195 GN=LOC105666933 PE=4 SV=1	12	1	2	1	247	28.9	9.07	0	1	1
A0A9C6SL99	FK506-binding protein 15 OS=Bombus terrestris OX=30195 GN=LOC100647697 PE=4 SV=1	5	1	1	1	726	82.1	5.47	0	1	1
A0A2A3E4L3	InaF motif containing 2 OS=Apis cerana cerana OX=94128 GN=APICC_01337 PE=4 SV=1	15	1	1	1	182	20.7	8.56	0	1	1
A0A9B2MNF6	Ubiquitin conjugation factor E4 B OS=Bombus terrestris OX=30195 GN=LOC100649777 PE=3 SV=1	3	1	1	1	1103	125.4	6.38	0	1	1
A0A2A3EB16	Tyrosine kinase receptor Cad96Ca OS=Apis cerana cerana OX=94128 GN=APICC_06664 PE=4 SV=1	4	1	1	1	669	74.9	5.77	0	1	1
A0A9B2MPD5	Teneurin-a isoform X7 OS=Bombus terrestris OX=30195 GN=LOC100644721 PE=3 SV=1	2	1	1	1	2637	292.3	6.77	0	1	1
A0A0G2QRP6	glutamine synthetase OS=Apis cerana cerana OX=94128 GN=GS PE=2 SV=1	10	1	1	1	369	41.3	6.86	0	1	1
V9IBG9	Vacuolar protein sorting-associated protein 35 OS=Apis cerana OX=7461 GN=ACCB00326.1 PE=2 SV=1	27	1	1	1	105	12.2	9.1	0	1	1
A0A2A3E8V5	WD repeat-containing protein OS=Apis cerana cerana OX=94128 GN=APICC_03819 PE=3 SV=1	4	1	1	1	920	103.3	7.14	0	1	1
A0A9B0F3A9	UDP-glucosyltransferase 2 OS=Bombus terrestris OX=30195 GN=LOC100649407 PE=3 SV=1	7	1	1	1	546	61.9	8.9	0	1	1
A0A9C6W0A8	Leucine-rich repeat-containing protein 15 OS=Bombus terrestris OX=30195 GN=LOC100650242 PE=4 SV=1	5	1	1	1	629	70.7	5.17	0	1	1
A0A9B2JTM5	Protein kintoun OS=Bombus terrestris OX=30195 GN=LOC100646601 PE=3 SV=1	3	1	1	1	798	91.1	5.88	0	1	1
A0A7M7ILB7	Mitochondrial import inner membrane translocase subunit Tim21 OS=Apis mellifera OX=7460 GN=LOC726569 PE=3 SV=1	15	1	1	1	220	25.5	9.39	0	1	1
A0A9B2MS63	non-specific serine/threonine protein kinase OS=Bombus terrestris OX=30195 GN=LOC100647635 PE=3 SV=1	4	1	1	1	924	101.1	7.14	0	1	1
A0A6P3UE52	Uncharacterized protein LOC100650911 isoform X1 OS=Bombus terrestris OX=30195 GN=LOC100650911 PE=4 SV=1	4	1	1	1	907	104.6	8.46	0	1	1
A0A9B2MMY5	Dolichyl-diphosphooligosaccharide--protein glycosyltransferase subunit 1 OS=Bombus terrestris OX=30195 GN=LOC105666025 PE=3 SV=1	7	1	1	1	608	70.2	6.9	0	1	1
V9IG27	Uncharacterized protein OS=Apis cerana OX=7461 GN=ACCB02703 PE=2 SV=1	34	1	1	1	117	13.2	7.58	0	1	1
V9I9U8	One cut domain family member OS=Apis cerana OX=7461 GN=ACCB00218.2 PE=2 SV=1	9	1	1	1	445	49	9.79	0	1	1
A0A2A3E2M5	Ovalbumin-related protein Y OS=Apis cerana cerana OX=94128 GN=APICC_01524 PE=3 SV=1	3	1	1	1	1551	169.5	5.29	0	1	1
A0A7M7H4X0	Transcription factor Maf isoform X2 OS=Apis mellifera OX=7460 GN=724861 PE=4 SV=1	9	1	1	1	438	49.1	7.44	0	1	1
B7ZKE3	Corazonin receptor OS=Apis mellifera OX=7460 GN=Crzr PE=2 SV=1	8	1	1	1	403	47.1	9.55	0	1	1
A0A2A3EGM7	Uncharacterized protein OS=Apis cerana cerana OX=94128 GN=APICC_05913 PE=4 SV=1	27	1	1	1	105	12.2	4.55	0	1	1
A0A9B2MPI8	Interaptin isoform X1 OS=Bombus terrestris OX=30195 GN=LOC100642404 PE=4 SV=1	5	1	1	1	766	87.8	6.77	0	1	1
A0A9B7CZP8	Uncharacterized protein LOC100647286 OS=Bombus terrestris OX=30195 GN=LOC100647286 PE=3 SV=1	4	1	1	1	814	92.9	5.63	0	1	1
A0A2A3EP35	Facilitated trehalose transporter Tret1 OS=Apis cerana cerana OX=94128 GN=APICC_09977 PE=4 SV=1	25	1	2	1	173	19.4	9.28	0	1	1
A0A7M7M4S2	Synaptic vesicle glycoprotein 2C isoform X2 OS=Apis mellifera OX=7460 GN=413739 PE=3 SV=1	7	1	2	1	529	58.9	7.68	0	1	1
A0A9B7CVH2	non-specific serine/threonine protein kinase OS=Bombus terrestris OX=30195 GN=LOC100645437 PE=3 SV=1	6	1	1	1	765	85.4	9.04	0	1	1
A0A9B0BGT8	Allatostatins OS=Bombus terrestris OX=30195 GN=LOC100648558 PE=4 SV=1	13	1	1	1	196	22.7	8.69	0	1	1
A0A7M7IRE7	MAP kinase-activating death domain protein OS=Apis mellifera OX=7460 GN=LOC409137 PE=3 SV=1	2	1	1	1	1948	216	8.53	0	1	1
A0A2A3E621	WD repeat-containing protein OS=Apis cerana cerana OX=94128 GN=APICC_01190 PE=4 SV=1	3	1	1	1	1545	171.5	6.51	0	1	1
A0A7M7GLG6	Glycogen-binding subunit 76A isoform X1 OS=Apis mellifera OX=7460 GN=LOC100578066 PE=4 SV=1	5	1	1	1	850	93.8	4.88	0	1	1
A0A7M7GUD6	Atypical kinase COQ8B, mitochondrial isoform X2 OS=Apis mellifera OX=7460 GN=LOC552569 PE=3 SV=1	7	1	1	1	559	64.3	8.24	0	1	1
A0A2A3EG65	F-box only protein OS=Apis cerana cerana OX=94128 GN=APICC_02777 PE=4 SV=1	5	1	1	1	635	73	9.69	0	1	1
A0A9C6SI56	X-ray repair cross-complementing protein 6 OS=Bombus terrestris OX=30195 GN=LOC100643359 PE=3 SV=1	7	1	1	1	593	69	5.45	0	1	1
A0A2A3E7T5	Protein HIRA OS=Apis cerana cerana OX=94128 GN=APICC_04008 PE=3 SV=1	5	1	1	1	862	94.1	8.51	0	1	1
A0A7M7R714	Delta-aminolevulinic acid dehydratase OS=Apis mellifera OX=7460 GN=413708 PE=3 SV=1	11	1	1	1	336	37	8.53	0	1	1
A0A7M7LRV2	Transcription factor SPT20 homolog isoform X2 OS=Apis mellifera OX=7460 GN=LOC410031 PE=3 SV=1	4	1	1	1	1072	115.2	9.17	0	1	1
V9IKF4	CUB domain-containing protein OS=Apis cerana OX=7461 GN=ACCB10115 PE=2 SV=1	3	1	1	1	1062	117.9	6.11	0	1	1
A0A9B0BVW9	Gametogenetin-binding protein 2-like isoform X1 OS=Bombus terrestris OX=30195 GN=LOC100650677 PE=4 SV=1	6	1	1	1	703	80.2	7.99	0	1	1
A0A7M7INL0	E3 ubiquitin-protein ligase OS=Apis mellifera OX=7460 PE=3 SV=1	2	1	2	1	1927	219.4	5.97	0	1	1
A0A9B2MP76	RCR-type E3 ubiquitin transferase OS=Bombus terrestris OX=30195 GN=LOC100651327 PE=3 SV=1	1	1	1	1	4633	509.6	7.52	0	1	1
A0A7M7ML52	Uncharacterized protein LOC726196 isoform X1 OS=Apis mellifera OX=7460 GN=726196 PE=4 SV=1	11	1	1	1	319	37.6	5.25	0	1	1

## Sheet: TH04
Accession	Description	Coverage [%]	# Peptides	# PSMs	# Unique Peptides	# AAs	MW [kDa]	calc. pI	Score Sequest HT: Sequest HT	# Peptides (by Search Engine): Sequest HT	# Protein Groups
A0A9B0F338	Actin-5C OS=Bombus terrestris OX=30195 GN=LOC100646910 PE=3 SV=1	48	14	54	2	376	41.8	5.48	173.7	14	1
A0A7M7MKH4	Actin, muscle OS=Apis mellifera OX=7460 GN=LOC725404 PE=3 SV=1	41	13	53	1	376	41.7	5.48	173.01	13	1
Q9U8X6	Glucose oxidase OS=Apis mellifera OX=7460 GN=LOC406081 PE=3 SV=1	3	2	41	2	615	67.9	6.95	167.52	2	1
A0A7M6UVC2	Heat shock protein Hsp70Ab-like OS=Apis mellifera OX=7460 GN=410620 PE=3 SV=1	13	10	29	1	640	70.3	5.82	93.04	10	1
A0A9B2JX64	Delta-aminolevulinic acid dehydratase OS=Bombus terrestris OX=30195 GN=LOC100644323 PE=3 SV=1	10	8	21	2	964	106.4	6.2	79.78	8	1
V9IFS9	Elongation factor 1-alpha OS=Apis cerana OX=7461 GN=ACCB06549 PE=2 SV=1	18	6	19	5	461	50.3	9.03	55.8	6	1
A0A7M7GTH2	ATP synthase subunit beta OS=Apis mellifera OX=7460 GN=551766 PE=3 SV=1	17	5	18	1	516	55.1	5.41	51.06	5	1
A0A7M7MTG6	Tubulin beta chain OS=Apis mellifera OX=7460 GN=LOC410559 PE=3 SV=1	21	7	12	2	447	49.9	4.89	37.29	7	1
A0A7M7RAS0	Vacuolar proton pump subunit B OS=Apis mellifera OX=7460 GN=551721 PE=3 SV=1	8	2	7	1	495	55.1	5.58	31.6	2	1
V9IHL0	histone acetyltransferase OS=Apis cerana OX=7461 GN=ACCB06737 PE=2 SV=1	3	1	6	1	1457	160.4	6.86	26.99	1	1
A0A9B0BYL4	Heat shock protein 83 OS=Bombus terrestris OX=30195 GN=LOC100645524 PE=3 SV=1	4	3	7	1	725	83.6	5.05	24.63	3	1
A0A2A3ENV2	Histone H4 OS=Apis cerana cerana OX=94128 GN=APICC_08920 PE=3 SV=1	6	5	8	5	766	86.3	8.84	23.66	5	1
A0A2A3E8R4	Ras-related protein Rab-7a OS=Apis cerana cerana OX=94128 GN=APICC_03599 PE=3 SV=1	14	3	8	2	216	24.4	6.21	21.02	3	1
A0A9B0F6P1	Glucosylceramidase OS=Bombus terrestris OX=30195 GN=LOC100643871 PE=3 SV=1	2	1	8	1	510	58.1	5.67	20.54	1	1
A0A7M7TER2	Adenosylhomocysteinase OS=Apis mellifera OX=7460 GN=408368 PE=3 SV=1	12	3	8	1	433	47.9	7.28	18.61	3	1
A0A7M7IFL9	Methyltransferase type 11 domain-containing protein OS=Apis mellifera OX=7460 PE=4 SV=1	4	1	3	1	1274	142.4	6.16	17.43	1	1
A0A9B0BQE4	Ras-related protein Rab6 isoform X2 OS=Bombus terrestris OX=30195 GN=LOC100648829 PE=4 SV=1	11	2	6	1	209	23.6	5.53	15.95	2	1
A0A2A3E5S0	Uncharacterized protein OS=Apis cerana cerana OX=94128 GN=APICC_08520 PE=4 SV=1	10	1	3	1	483	54.1	9.22	15.78	1	1
A0A9B0F5M8	Apolipophorins OS=Bombus terrestris OX=30195 GN=LOC100647222 PE=4 SV=1	2	4	6	3	3371	375	8.27	14.51	4	1
A0A7M7GS33	26S proteasome regulatory subunit 8 OS=Apis mellifera OX=7460 GN=550794 PE=3 SV=1	9	3	5	1	405	45.7	8.5	12.85	3	1
A0A7M7GS09	Small ribosomal subunit protein eS28 OS=Apis mellifera OX=7460 GN=724531 PE=3 SV=1	34	3	4	3	65	7.4	10.37	12.29	3	1
A0A7M7GN54	protein-synthesizing GTPase OS=Apis mellifera OX=7460 GN=685996 PE=4 SV=1	3	2	4	2	962	108.4	8.4	11.9	2	1
A0A7M7H2N1	Cytosine-specific methyltransferase OS=Apis mellifera OX=7460 GN=100328599 PE=3 SV=1	4	1	3	1	1105	126.9	8.05	10.3	1	1
A0A7M7H4R2	26S proteasome regulatory subunit 10B OS=Apis mellifera OX=7460 GN=551386 PE=3 SV=1	3	1	3	1	393	44.5	7.44	10.01	1	1
A0A7M7MTR9	Meiosis regulator and mRNA stability factor 1 OS=Apis mellifera OX=7460 GN=LOC409429 PE=4 SV=1	2	1	3	1	1635	185	8.02	9.78	1	1
A0A9C6SJX9	Maternal protein tudor isoform X2 OS=Bombus terrestris OX=30195 GN=LOC100644474 PE=4 SV=1	0	1	4	1	2360	268.3	5.77	9.45	1	1
A0A7M7GX17	Uncharacterized protein LOC410793 OS=Apis mellifera OX=7460 GN=LOC410793 PE=4 SV=1	1	1	2	1	4361	500	6.68	9.41	1	1
A0A9B2MQ13	Enolase OS=Bombus terrestris OX=30195 GN=LOC100648533 PE=3 SV=1	4	2	4	2	434	47.1	6.64	9.4	2	1
A0A9B0C7G9	Protein phosphatase 1L isoform X2 OS=Bombus terrestris OX=30195 GN=LOC100650551 PE=3 SV=1	2	1	3	1	481	53.9	8.25	9.04	1	1
A0A9B0BM03	Small ribosomal subunit protein uS12 OS=Bombus terrestris OX=30195 GN=LOC100648608 PE=3 SV=1	8	1	2	1	143	16	10.49	8.81	1	1
A0A9C6SLV0	Titin homolog isoform X1 OS=Bombus terrestris OX=30195 GN=LOC100643406 PE=3 SV=1	0	1	3	1	10501	1191.4	5.01	8.62	1	1
A0A7M7GN38	40S ribosomal protein S8 OS=Apis mellifera OX=7460 GN=406126 PE=3 SV=1	12	2	3	2	208	23.9	10.59	8.54	2	1
A0A7M7GWN1	Uncharacterized protein LOC411277 isoform X12 OS=Apis mellifera OX=7460 GN=LOC411277 PE=4 SV=1	2	1	2	1	2748	300	8.9	8.31	1	1
A0A2A3EA91	26S proteasome non-ATPase regulatory subunit OS=Apis cerana cerana OX=94128 GN=APICC_00480 PE=4 SV=1	20	3	4	2	254	28.5	7.02	8.14	3	1
C4PEE0	Ribosomal protein S5 (Fragment) OS=Bombus terrestris OX=30195 PE=2 SV=1	12	1	3	1	83	9.2	11.43	7.86	1	1
A0A9B0BNI6	Calcium uptake protein 3, mitochondrial isoform X1 OS=Bombus terrestris OX=30195 GN=LOC100647076 PE=4 SV=1	8	1	2	1	495	58.4	8.53	7.78	1	1
A0A9B0BY10	Large ribosomal subunit protein uL6 OS=Bombus terrestris OX=30195 GN=LOC100644293 PE=3 SV=1	6	2	3	2	190	21.5	9.86	7.64	2	1
A0A2A3EQD7	Dihydrolipoyllysine-residue succinyltransferase component of 2-oxoglutarate dehydrogenase complex, mitochondrial OS=Apis cerana cerana OX=94128 GN=APICC_03249 PE=3 SV=1	2	1	3	1	390	42.8	7.91	7.51	1	1
A0A9C6SI25	Protein lap4 isoform X6 OS=Bombus terrestris OX=30195 GN=LOC100644881 PE=4 SV=1	2	1	2	1	1911	210.5	5.3	7.29	1	1
A0A7M7MX95	Uncharacterized protein LOC100576231 OS=Apis mellifera OX=7460 GN=LOC100576231 PE=4 SV=1	4	1	2	1	646	75.5	8.66	7.28	1	1
A0A2A3E509	Glyceraldehyde-3-phosphate dehydrogenase OS=Apis cerana cerana OX=94128 GN=APICC_00732 PE=3 SV=1	5	2	3	1	361	39.2	8.02	7.14	2	1
A0A7M7GQ45	Alpha-1,4 glucan phosphorylase OS=Apis mellifera OX=7460 GN=409267 PE=3 SV=1	3	2	3	2	844	97.3	6.37	7.09	2	1
A0A2A3E3H6	CCR4-NOT transcription complex subunit 10 OS=Apis cerana cerana OX=94128 GN=APICC_01396 PE=3 SV=1	3	1	2	1	691	77.6	7.96	6.92	1	1
V9ILM2	RNA helicase OS=Apis cerana OX=7461 GN=ACCB14843 PE=2 SV=1	7	2	3	1	288	32.9	8.29	6.71	2	1
A0A2A3E7F8	Zinc finger protein OS=Apis cerana cerana OX=94128 GN=APICC_10064 PE=4 SV=1	6	1	2	1	546	61.5	9.07	6.63	1	1
A0A9B0BDN6	Clustered mitochondria protein homolog OS=Bombus terrestris OX=30195 GN=LOC100644799 PE=3 SV=1	1	1	3	1	1409	159.7	6.44	6.56	1	1
A0A9C6SFF0	Long-chain-fatty-acid--CoA ligase OS=Bombus terrestris OX=30195 GN=LOC100642200 PE=3 SV=1	6	1	3	1	626	70.3	8.22	6.52	1	1
A0A9C6STN6	WD repeat-containing protein 91 OS=Bombus terrestris OX=30195 GN=LOC100652094 PE=3 SV=1	4	1	3	1	595	66.9	7.77	6.34	1	1
A0A9C6SG32	Unconventional myosin IC isoform X1 OS=Bombus terrestris OX=30195 GN=LOC100642719 PE=3 SV=1	3	1	2	1	1067	123.2	9.13	6.3	1	1
A0A2A3EGW6	aconitate hydratase OS=Apis cerana cerana OX=94128 GN=APICC_02894 PE=3 SV=1	2	2	3	1	890	98.8	6.95	6.27	2	1
A0A9B0C563	Beta-ureidopropionase OS=Bombus terrestris OX=30195 GN=LOC100647051 PE=4 SV=1	4	2	3	2	391	44.2	6.46	6.16	2	1
A0A7M7L842	Twitchin isoform X6 OS=Apis mellifera OX=7460 GN=LOC409821 PE=3 SV=1	0	1	2	1	9557	1067.9	6.34	5.89	1	1
A0A2A3E783	thioredoxin-dependent peroxiredoxin OS=Apis cerana cerana OX=94128 GN=APICC_04288 PE=3 SV=1	7	1	2	1	195	21.9	6.21	5.81	1	1
A0A9B2MT76	Uncharacterized protein LOC100650668 isoform X6 OS=Bombus terrestris OX=30195 GN=LOC100650668 PE=4 SV=1	2	1	3	1	1285	141	7.33	5.71	1	1
A0A7M7GDN7	Odorant receptor OS=Apis mellifera OX=7460 GN=100576246 PE=3 SV=1	2	1	2	1	407	47.2	8.41	5.47	1	1
A0A9B0C2C0	Uncharacterized protein LOC100648579 OS=Bombus terrestris OX=30195 GN=LOC100648579 PE=4 SV=1	3	1	1	1	1615	181.1	8.7	5.38	1	1
A0A2A3ESZ0	Apolipophorin OS=Apis cerana cerana OX=94128 GN=APICC_07098 PE=4 SV=1	1	2	2	1	3438	383.9	8.54	5.38	2	1
A0A7M7RB98	Clathrin heavy chain OS=Apis mellifera OX=7460 GN=550716 PE=3 SV=1	1	1	2	1	1678	192	5.94	5.37	1	1
A0A9B0BLJ8	T-complex protein 1 subunit delta OS=Bombus terrestris OX=30195 GN=LOC100642585 PE=3 SV=1	2	1	2	1	534	57.3	7.65	5.28	1	1
A0A2A3ENV8	phosphoinositide 5-phosphatase OS=Apis cerana cerana OX=94128 GN=APICC_03976 PE=3 SV=1	1	1	2	1	1152	129.6	7.61	5.09	1	1
A0A7M7TFX7	Inorganic phosphate cotransporter OS=Apis mellifera OX=7460 GN=551863 PE=4 SV=1	2	1	2	1	477	52.6	8.31	5.09	1	1
A0A2A3E7G5	Microspherule protein OS=Apis cerana cerana OX=94128 GN=APICC_06928 PE=4 SV=1	5	1	2	1	472	53.3	9.61	4.98	1	1
A0A8U0WQC4	alpha-glucosidase OS=Apis mellifera OX=7460 GN=hbg2 PE=4 SV=1	2	1	2	1	580	66.5	6.28	4.93	1	1
A0A9B2JUP6	GTP-binding protein SAR1 OS=Bombus terrestris OX=30195 GN=LOC100650902 PE=3 SV=1	6	1	2	1	193	21.7	6.55	4.89	1	1
A0A2A3EGF7	Proton-coupled amino acid transporter OS=Apis cerana cerana OX=94128 GN=APICC_09295 PE=4 SV=1	2	1	2	1	373	41.6	8.21	4.85	1	1
A0A9B2MUU8	E3 ubiquitin-protein ligase UBR4 isoform X2 OS=Bombus terrestris OX=30195 GN=LOC100651317 PE=3 SV=1	1	1	1	1	5422	602	6.33	4.84	1	1
A0A9B0BVN0	AF4/FMR2 family member lilli OS=Bombus terrestris OX=30195 GN=LOC100648085 PE=3 SV=1	3	1	2	1	1406	151.2	9.35	4.81	1	1
A0A9B2MKR6	40S ribosomal protein S25 OS=Bombus terrestris OX=30195 GN=LOC100647377 PE=3 SV=1	8	1	2	1	119	13.4	10.36	4.71	1	1
A0A9B0BNZ1	Large ribosomal subunit protein uL11 OS=Bombus terrestris OX=30195 GN=LOC100645229 PE=3 SV=1	30	2	3	2	165	17.8	9.44	4.66	2	1
A0A9C6W0L2	Coatomer subunit alpha OS=Bombus terrestris OX=30195 GN=LOC100648009 PE=4 SV=1	1	2	2	2	1214	137.7	7.28	4.58	2	1
A0A9C6SAQ4	Kelch-like protein diablo OS=Bombus terrestris OX=30195 GN=LOC100650873 PE=4 SV=1	1	1	2	1	613	67.3	6.4	4.53	1	1
A0A9B0F3H7	glycerol kinase OS=Bombus terrestris OX=30195 GN=LOC100650271 PE=3 SV=1	2	1	2	1	517	57	5.48	4.53	1	1
V9IK74	60S ribosomal protein L13 OS=Apis cerana OX=7461 GN=ACCB10449 PE=2 SV=1	8	2	2	2	219	25.3	10.93	4.51	2	1
A0A9B7CXZ1	GTPase-activating protein CdGAPr isoform X6 OS=Bombus terrestris OX=30195 GN=LOC100646797 PE=3 SV=1	1	1	2	1	1531	169.6	6.4	4.39	1	1
A0A9B2MSX7	Uncharacterized protein LOC100646878 OS=Bombus terrestris OX=30195 GN=LOC100646878 PE=4 SV=1	2	1	2	1	479	55.7	10.45	4.35	1	1
V9IET6	Acetyl-CoA carboxylase 1 OS=Apis cerana OX=7461 GN=ACCB01858.1 PE=2 SV=1	2	1	1	1	2305	260.5	6.29	4.14	1	1
V9IE84	UTP--glucose-1-phosphate uridylyltransferase OS=Apis cerana OX=7461 GN=ACCB01385.2 PE=2 SV=1	1	1	2	1	513	58.2	7.85	4.12	1	1
A0A2A3E872	Fanconi anemia group D2 protein OS=Apis cerana cerana OX=94128 GN=APICC_00657 PE=4 SV=1	1	1	2	1	1380	159.7	7.12	4.1	1	1
A0A7M7MP63	ATP-dependent RNA helicase DHX30 OS=Apis mellifera OX=7460 GN=LOC726077 PE=3 SV=1	1	1	2	1	947	109.9	8.09	4.04	1	1
A0A2A3EQ40	Uncharacterized protein OS=Apis cerana cerana OX=94128 GN=APICC_08353 PE=4 SV=1	1	1	2	1	807	93.9	9.8	4.03	1	1
A0A9B2JUS1	INO80 complex subunit C OS=Bombus terrestris OX=30195 GN=LOC100645649 PE=4 SV=1	32	2	3	2	133	15	9.85	4	2	1
A0A7M7R738	CAD protein isoform X2 OS=Apis mellifera OX=7460 GN=LOC410408 PE=3 SV=1	2	1	1	1	2278	253.6	6.77	3.98	1	1
A0A9C6S540	Protein unc-79 homolog isoform X4 OS=Bombus terrestris OX=30195 GN=LOC100649255 PE=4 SV=1	0	1	2	1	2779	311.5	6.57	3.94	1	1
A0A2A3EIT8	protein-tyrosine-phosphatase OS=Apis cerana cerana OX=94128 GN=APICC_09610 PE=4 SV=1	11	1	1	1	413	44.7	10.35	3.91	1	1
A0A9B0C2P7	Aminopeptidase N OS=Bombus terrestris OX=30195 GN=LOC100646048 PE=3 SV=1	3	1	2	1	966	112.1	6.61	3.9	1	1
V9IAZ3	Phosphate carrier protein OS=Apis cerana OX=7461 GN=ACCB00419.1 PE=2 SV=1	2	1	2	1	354	39.1	9.1	3.9	1	1
A0A2A3EFY7	Protein CASC3 OS=Apis cerana cerana OX=94128 GN=APICC_02941 PE=3 SV=1	5	1	1	1	810	91	6.4	3.73	1	1
A0A7M7MXH7	U5 small nuclear ribonucleoprotein 200 kDa helicase OS=Apis mellifera OX=7460 GN=LOC551530 PE=4 SV=1	2	1	1	1	2134	242.5	5.95	3.69	1	1
A0A7M7G9P4	F-box/LRR-repeat protein 7 OS=Apis mellifera OX=7460 GN=LOC100578044 PE=4 SV=1	7	1	3	1	528	61.1	8.68	3.68	1	1
V9ILQ9	BAG domain-containing protein OS=Apis cerana OX=7461 GN=ACCB12291 PE=2 SV=1	6	1	1	1	705	81.5	6.1	3.64	1	1
A0A9B2JMP7	GPI-anchor transamidase OS=Bombus terrestris OX=30195 GN=LOC105665768 PE=3 SV=1	11	1	1	1	327	37.7	6.93	3.64	1	1
A0A7M7RBH7	Nicastrin OS=Apis mellifera OX=7460 GN=552178 PE=3 SV=1	5	1	1	1	642	72.1	6.04	3.59	1	1
A0A2A3EP80	Mitochondrial-processing peptidase subunit beta OS=Apis cerana cerana OX=94128 GN=APICC_00897 PE=4 SV=1	3	1	2	1	904	104.5	6.34	3.55	1	1
A0A7M7IFF9	Translation elongation factor 2 isoform X1 OS=Apis mellifera OX=7460 GN=409167 PE=4 SV=1	1	1	1	1	844	94.5	6.52	3.51	1	1
V9ICY9	Ubiquitin-conjugating enzyme E2 N OS=Apis cerana OX=7461 GN=ACCB01113.1 PE=2 SV=1	11	1	1	1	151	17.2	6.01	3.47	1	1
A0A9B7D002	Protein mini spindles isoform X2 OS=Bombus terrestris OX=30195 GN=LOC100650270 PE=3 SV=1	1	1	1	1	1943	217	8.31	3.46	1	1
A0A7M7GSC9	Collagen alpha-5(IV) chain OS=Apis mellifera OX=7460 GN=LOC408551 PE=4 SV=1	2	1	1	1	1833	183.4	6.98	3.45	1	1
A0A7M7MKI1	Uncharacterized protein LOC726101 OS=Apis mellifera OX=7460 GN=LOC726101 PE=4 SV=1	3	1	1	1	1218	138.7	7.87	3.45	1	1
A0A9B2MUN8	NBAS subunit of NRZ tethering complex isoform X1 OS=Bombus terrestris OX=30195 GN=LOC100652028 PE=4 SV=1	2	1	1	1	1931	224.2	5.44	3.43	1	1
A0A6P5I3I6	phosphoribosylformylglycinamidine synthase OS=Bombus terrestris OX=30195 GN=LOC100648293 PE=3 SV=1	1	1	1	1	1325	146.7	5.87	3.42	1	1
A0A9B2MP65	Heterogeneous nuclear ribonucleoprotein U isoform X1 OS=Bombus terrestris OX=30195 GN=LOC100648030 PE=4 SV=1	3	1	1	1	1062	121	5.15	3.42	1	1
A0A2A3EMY5	E3 ubiquitin-protein ligase OS=Apis cerana cerana OX=94128 GN=APICC_01872 PE=4 SV=1	2	1	1	1	1126	131.1	9.55	3.4	1	1
A0A7M7R310	DNA mismatch repair protein OS=Apis mellifera OX=7460 GN=408815 PE=3 SV=1	3	1	1	1	1129	128.4	7.02	3.33	1	1
A0A9C6W1A9	Transient receptor potential-gamma protein isoform X5 OS=Bombus terrestris OX=30195 GN=LOC100647530 PE=4 SV=1	3	1	1	1	1190	134	8.57	3.31	1	1
A0A2A3EHS4	Glucose dehydrogenase [acceptor] OS=Apis cerana cerana OX=94128 GN=APICC_02453 PE=3 SV=1	8	1	1	1	506	56.9	9.51	3.28	1	1
A0A9B7HZI0	Zinc finger protein 350 OS=Bombus terrestris OX=30195 GN=LOC110119579 PE=4 SV=1	26	1	1	1	126	15	9.7	3.28	1	1
A0A2A3EL59	Collagen alpha-1(IV) chain OS=Apis cerana cerana OX=94128 GN=APICC_05635 PE=4 SV=1	2	1	1	1	1972	200.2	7.02	3.27	1	1
A0A2A3ECN2	Protein trachealess OS=Apis cerana cerana OX=94128 GN=APICC_05973 PE=4 SV=1	3	1	2	1	986	106.5	6.96	3.25	1	1
A0A7M7M4S2	Synaptic vesicle glycoprotein 2C isoform X2 OS=Apis mellifera OX=7460 GN=413739 PE=3 SV=1	7	1	1	1	529	58.9	7.68	3.25	1	1
A0A7M7RC27	DNA topoisomerase OS=Apis mellifera OX=7460 GN=552787 PE=3 SV=1	4	1	1	1	851	95.9	8.16	3.22	1	1
A0A7M7MQV5	Alpha-tocopherol transfer protein isoform X3 OS=Apis mellifera OX=7460 GN=107964020 PE=4 SV=1	10	1	2	1	312	36.5	5.94	3.22	1	1
A0A9B2JVD2	GRB2-associated-binding protein 2 isoform X2 OS=Bombus terrestris OX=30195 GN=LOC100642907 PE=4 SV=1	7	1	1	1	585	65.5	6.1	3.22	1	1
A0A9B0F3C2	Structural maintenance of chromosomes protein OS=Bombus terrestris OX=30195 GN=LOC100648098 PE=3 SV=1	3	1	1	1	1358	156.1	7.72	3.21	1	1
A0A9B2JWU1	Histone-lysine N-methyltransferase MECOM isoform X3 OS=Bombus terrestris OX=30195 GN=LOC100649991 PE=4 SV=1	7	2	2	2	1044	116.2	6.84	3.2	2	1
A0A2A3EQ51	Bromodomain-containing protein OS=Apis cerana cerana OX=94128 GN=APICC_00686 PE=4 SV=1	2	1	3	1	1051	118.5	4.6	3.12	1	1
A0A2A3EIW1	Serine-enriched protein OS=Apis cerana cerana OX=94128 GN=APICC_02259 PE=4 SV=1	3	1	1	1	869	102.4	6.02	3.11	1	1
A0A7M7IIP8	Mucin-5AC OS=Apis mellifera OX=7460 PE=3 SV=1	1	1	1	1	2638	285.9	9.07	3.1	1	1
A0A9C6SF10	PHD finger protein 20 isoform X6 OS=Bombus terrestris OX=30195 GN=LOC100651907 PE=4 SV=1	3	1	1	1	1268	144.7	6.4	3.07	1	1
A0A7M7L2B1	Nose resistant to fluoxetine protein 6 isoform X1 OS=Apis mellifera OX=7460 GN=LOC100578733 PE=4 SV=1	3	1	1	1	745	86	9.11	3.06	1	1
V9IKP3	Fasciclin-2 OS=Apis cerana OX=7461 GN=ACCB11559 PE=2 SV=1	12	1	1	1	241	27.6	7.44	3.03	1	1
A0A7M7M5C7	Carboxypeptidase OS=Apis mellifera OX=7460 GN=410451 PE=3 SV=1	6	1	1	1	467	53.7	7.37	3.02	1	1
A0A9B0F6B7	Uncharacterized protein LOC100642864 isoform X1 OS=Bombus terrestris OX=30195 GN=LOC100642864 PE=4 SV=1	23	1	1	1	147	16.6	9.45	2.98	1	1
A0A7S7YF58	Hexamerin 70c OS=Bombus terrestris OX=30195 PE=2 SV=1	2	1	1	1	684	81.5	7.33	2.98	1	1
A0A7M7GKD5	Uncharacterized protein OS=Apis mellifera OX=7460 GN=413256 PE=4 SV=1	5	1	1	1	708	77.5	5.12	2.98	1	1
A0A9B7CYU0	Probable peroxisomal acyl-coenzyme A oxidase 1 OS=Bombus terrestris OX=30195 GN=LOC100649394 PE=3 SV=1	10	1	1	1	273	30.6	7.39	2.97	1	1
A0A7M7L353	Homeobox protein 2 isoform X1 OS=Apis mellifera OX=7460 GN=LOC724349 PE=4 SV=1	3	1	1	1	607	69.6	9.04	2.97	1	1
A0A9C6SEC8	Rap guanine nucleotide exchange factor 2 isoform X10 OS=Bombus terrestris OX=30195 GN=LOC100648358 PE=3 SV=1	3	1	1	1	1291	142.5	6.87	2.96	1	1
A0A2A3EQ47	polyribonucleotide nucleotidyltransferase OS=Apis cerana cerana OX=94128 GN=APICC_10018 PE=3 SV=1	4	1	1	1	759	85.2	8.82	2.95	1	1
A0A7M7R5C5	Collagen alpha-1(IV) chain OS=Apis mellifera OX=7460 GN=LOC408552 PE=4 SV=1	2	1	1	1	1929	190.8	7.09	2.95	1	1
A0A7M7MVF1	Uncharacterized protein LOC409655 isoform X6 OS=Apis mellifera OX=7460 GN=LOC409655 PE=4 SV=1	0	1	1	1	5527	623.5	7.93	2.95	1	1
A0A9C6W073	Mucin-19 isoform X2 OS=Bombus terrestris OX=30195 GN=LOC100648207 PE=4 SV=1	2	1	1	1	1523	158.5	8.18	2.94	1	1
V9IHS7	Ras-related protein Rab-18-B OS=Apis cerana OX=7461 GN=ACCB09681 PE=2 SV=1	6	1	1	1	185	21.1	7.33	2.94	1	1
A0A7M7IHU1	Uncharacterized protein LOC100577712 isoform X1 OS=Apis mellifera OX=7460 GN=LOC100577712 PE=4 SV=1	5	1	1	1	614	71.9	5.3	2.93	1	1
A0A2A3EH56	Alpha-aminoadipic semialdehyde synthase OS=Apis cerana cerana OX=94128 GN=APICC_06254 PE=3 SV=1	2	1	1	1	918	102.3	6.99	2.89	1	1
A0A2A3E135	Vacuolar protein sorting-associated protein 52 homolog OS=Apis cerana cerana OX=94128 GN=APICC_01786 PE=3 SV=1	5	1	1	1	667	77.3	6.84	2.86	1	1
A0A2A3E4L3	InaF motif containing 2 OS=Apis cerana cerana OX=94128 GN=APICC_01337 PE=4 SV=1	15	1	1	1	182	20.7	8.56	2.86	1	1
A0A7M7MNK1	Uncharacterized protein LOC100576902 OS=Apis mellifera OX=7460 GN=LOC100576902 PE=4 SV=1	7	1	1	1	566	63.3	9.2	2.85	1	1
A0A9C6SW01	Ankycorbin isoform X2 OS=Bombus terrestris OX=30195 GN=LOC100646367 PE=4 SV=1	2	1	1	1	1626	180.9	8.66	2.83	1	1
A0A9C6SUV4	Uncharacterized protein LOC100649948 isoform X13 OS=Bombus terrestris OX=30195 GN=LOC100649948 PE=4 SV=1	2	1	1	1	2991	329.8	8.43	2.82	1	1
A0A9C6SWY6	sphinganine-1-phosphate aldolase OS=Bombus terrestris OX=30195 GN=LOC100651854 PE=3 SV=1	5	1	1	1	565	63.5	8.09	2.8	1	1
A0A7M7MR23	phospholipase A1 OS=Apis mellifera OX=7460 GN=LOC727193 PE=3 SV=1	4	1	1	1	304	34.1	6.44	2.71	1	1
A0A9B7CWP7	Uncharacterized protein LOC105666080 OS=Bombus terrestris OX=30195 GN=LOC105666080 PE=4 SV=1	3	1	1	1	744	82.6	7.36	2.69	1	1
A0A9B0F4S0	Developmentally-regulated GTP-binding protein 2 OS=Bombus terrestris OX=30195 GN=LOC100642528 PE=4 SV=1	3	1	1	1	363	40.8	8.48	2.68	1	1
A0A2A3E4I5	Helicase with zinc finger domain OS=Apis cerana cerana OX=94128 GN=APICC_07073 PE=4 SV=1	2	1	1	1	1357	157	8.91	2.66	1	1
A0A9B2JG50	Anoctamin OS=Bombus terrestris OX=30195 GN=LOC100647621 PE=3 SV=1	3	1	1	1	1119	125.2	6.89	2.6	1	1
A0A9B0BQL5	Regucalcin OS=Bombus terrestris OX=30195 GN=LOC100644382 PE=3 SV=1	3	1	1	1	338	36.9	7.94	2.59	1	1
A0A9B2JNA9	Thioredoxin OS=Bombus terrestris OX=30195 GN=LOC100643526 PE=3 SV=1	13	1	1	1	105	11.8	5.03	2.59	1	1
A0A2A3E0L7	Small ribosomal subunit protein uS15 OS=Apis cerana cerana OX=94128 GN=APICC_01819 PE=3 SV=1	6	1	1	1	151	17.5	10.24	2.54	1	1
A0A9B2JYY4	Surfeit locus protein 6 homolog OS=Bombus terrestris OX=30195 GN=LOC100648238 PE=3 SV=1	4	1	1	1	296	34.7	10.24	2.54	1	1
A0A9B2JR34	Serine/threonine-protein phosphatase OS=Bombus terrestris OX=30195 GN=LOC100647345 PE=3 SV=1	3	1	1	1	353	40.5	6.76	2.51	1	1
A0A9B0F6D2	TBC1 domain family member 7 OS=Bombus terrestris OX=30195 GN=LOC100642422 PE=4 SV=1	7	1	1	1	297	34.9	8.19	2.48	1	1
A0A9B2JW88	Chitinase-like protein Idgf4 isoform X1 OS=Bombus terrestris OX=30195 GN=LOC100650230 PE=3 SV=1	2	1	1	1	440	48.7	7.23	2.46	1	1
V9ICL0	U2 small nuclear ribonucleoprotein A OS=Apis cerana OX=7461 GN=ACCB01511.1 PE=2 SV=1	13	1	1	1	110	12.9	5.52	2.45	1	1
A0A9C6SD65	Uncharacterized protein LOC100647311 isoform X4 OS=Bombus terrestris OX=30195 GN=LOC100647311 PE=4 SV=1	1	1	1	1	2369	261.4	7.33	2.44	1	1
A4ZXC4	Triosephosphate isomerase OS=Apis mellifera OX=7460 GN=Tpi PE=2 SV=1	4	1	1	1	247	26.9	8.05	2.44	1	1
A0A2A3EGN2	Pyruvate kinase OS=Apis cerana cerana OX=94128 GN=APICC_04752 PE=3 SV=1	2	1	1	1	555	60.3	6.49	2.44	1	1
A0A9B0BUH6	Protein Star isoform X1 OS=Bombus terrestris OX=30195 GN=LOC100647171 PE=4 SV=1	3	1	1	1	340	38.1	7.03	2.41	1	1
A0A7M7IJC6	Large ribosomal subunit protein uL22m OS=Apis mellifera OX=7460 GN=LOC413121 PE=3 SV=1	8	1	1	1	213	25.1	9.5	2.38	1	1
A0A9B2JRU3	Survival of motor neuron-related-splicing factor 30 OS=Bombus terrestris OX=30195 GN=LOC100651594 PE=3 SV=1	3	1	1	1	703	80.1	9.45	2.33	1	1
A0A9C6SNE1	Histone H1 isoform X1 OS=Bombus terrestris OX=30195 GN=LOC100643639 PE=3 SV=1	5	1	1	1	250	27.4	10.46	2.32	1	1
A0A7M7L992	small monomeric GTPase OS=Apis mellifera OX=7460 GN=LOC100577764 PE=3 SV=1	5	1	1	1	214	23.4	8.13	2.32	1	1
A0A7M7MND9	DNA repair protein RAD50 OS=Apis mellifera OX=7460 GN=LOC726642 PE=3 SV=1	1	1	1	1	1377	162	7.68	2.31	1	1
A0A7M7MKK0	Uncharacterized protein PF11_0213 isoform X2 OS=Apis mellifera OX=7460 GN=LOC100576413 PE=4 SV=1	0	1	1	1	4128	474.8	7.24	2.3	1	1
A0A2A3EDY1	Transmembrane and TPR repeat-containing protein OS=Apis cerana cerana OX=94128 GN=APICC_07353 PE=4 SV=1	6	1	1	1	200	21.9	7.75	2.3	1	1
A0A7M7R8V1	Tubulin--tyrosine ligase-like protein 5 OS=Apis mellifera OX=7460 GN=414032 PE=4 SV=1	2	1	1	1	811	91.9	9.26	2.3	1	1
A0A7M7MP53	Geranylgeranyl transferase type-2 subunit alpha OS=Apis mellifera OX=7460 GN=LOC726983 PE=3 SV=1	2	1	1	1	512	61.8	8.43	2.26	1	1
A0A2A3E2N4	NHL repeat-containing protein OS=Apis cerana cerana OX=94128 GN=APICC_09526 PE=3 SV=1	1	1	1	1	766	87	6.07	2.25	1	1
A0A7M7LR30	UMP-CMP kinase OS=Apis mellifera OX=7460 GN=LOC100578311 PE=3 SV=1	4	1	1	1	199	22.5	6.76	2.19	1	1
A0A7M7GX85	Titin OS=Apis mellifera OX=7460 PE=3 SV=1	0	1	1	1	3610	416.7	8.75	2.19	1	1
A0A9B0C5J0	Ubiquitin carboxyl-terminal hydrolase OS=Bombus terrestris OX=30195 GN=LOC100650376 PE=3 SV=1	2	1	1	1	502	57.2	7.93	2.15	1	1
A0A9B2JS10	Glucosylceramidase OS=Bombus terrestris OX=30195 GN=LOC100643512 PE=3 SV=1	2	1	1	1	511	57.5	5.55	2.13	1	1
A0A2A3E9T9	Transmembrane 9 superfamily member OS=Apis cerana cerana OX=94128 GN=APICC_08971 PE=3 SV=1	1	1	1	1	662	75.9	7.85	2.1	1	1
A0A9B0F1C0	RNA-binding protein 25 isoform X1 OS=Bombus terrestris OX=30195 GN=LOC100646974 PE=4 SV=1	1	1	1	1	886	103	6.89	2.09	1	1
A0A9B0BTU1	transketolase OS=Bombus terrestris OX=30195 GN=LOC100649799 PE=3 SV=1	1	1	1	1	622	67.3	7.53	2.08	1	1
A0A7M7GWB8	Uncharacterized protein LOC100576504 isoform X2 OS=Apis mellifera OX=7460 GN=LOC100576504 PE=4 SV=1	1	1	1	1	1064	117.9	5.27	2.07	1	1
A0A7M7R3N9	Glutamine-dependent NAD(+) synthetase OS=Apis mellifera OX=7460 GN=409487 PE=3 SV=1	1	1	1	1	746	84.3	7.02	2.07	1	1
A0A9B2JNV7	Bromodomain-containing protein 8 OS=Bombus terrestris OX=30195 GN=LOC100646440 PE=4 SV=1	1	1	1	1	1063	119.7	4.59	2.07	1	1
A0A7M7MP72	Protein FAM13A OS=Apis mellifera OX=7460 GN=LOC410170 PE=3 SV=1	1	1	1	1	876	99.9	8.57	2.06	1	1
A0A7M7G1V2	Large ribosomal subunit protein bL35m OS=Apis mellifera OX=7460 GN=725659 PE=3 SV=1	4	1	1	1	185	22.1	10.83	2.06	1	1
A0A7M7MUZ2	Metal transporter CNNM4 isoform X1 OS=Apis mellifera OX=7460 GN=LOC552800 PE=3 SV=1	1	1	1	1	994	112.6	6.44	2.05	1	1
A0A7M7MS23	Intersectin-1 isoform X8 OS=Apis mellifera OX=7460 GN=LOC409554 PE=4 SV=1	0	1	1	1	1819	203.5	5.91	2.05	1	1
A0A9B2MMX0	40S ribosomal protein S19 OS=Bombus terrestris OX=30195 GN=LOC100647269 PE=3 SV=1	8	1	1	1	154	17.3	10.42	2.04	1	1
A0A2A3EIJ2	TBC1 domain family protein OS=Apis cerana cerana OX=94128 GN=APICC_09090 PE=4 SV=1	1	1	1	1	886	101.8	5.83	2.03	1	1
A0A6P3DAA9	PAN2-PAN3 deadenylation complex subunit PAN3 OS=Bombus terrestris OX=30195 GN=LOC100643848 PE=3 SV=1	2	1	1	1	607	67.3	7.12	2.03	1	1
A0A9C6T017	Cardioacceleratory peptide receptor isoform X3 OS=Bombus terrestris OX=30195 GN=LOC100644384 PE=3 SV=1	3	1	1	1	341	38.2	9.28	2.02	1	1
A0A9B0F5A9	Dehydrogenase/reductase SDR family member 11 OS=Bombus terrestris OX=30195 GN=LOC100648073 PE=3 SV=1	3	1	1	1	248	27.4	5.55	2.02	1	1
A0A9C6W9G1	Muscle-specific protein 300 kDa isoform X1 OS=Bombus terrestris OX=30195 GN=LOC100648310 PE=4 SV=1	0	1	1	1	13225	1511	5.49	2.02	1	1
A0A9B0BZH0	EH domain-binding protein 1 isoform X1 OS=Bombus terrestris OX=30195 GN=LOC100649179 PE=4 SV=1	1	1	1	1	1099	127.3	5.4	2.01	1	1
A0A2A3ER74	Transient receptor potential-gamma protein OS=Apis cerana cerana OX=94128 GN=APICC_08163 PE=4 SV=1	1	1	1	1	1166	131.1	8.43	2.01	1	1
A0A9B2JWK3	G patch domain-containing protein 11 OS=Bombus terrestris OX=30195 GN=LOC105666737 PE=3 SV=1	5	1	1	1	247	28.9	6.57	2.01	1	1
A0A7M7L0B0	Uncharacterized protein LOC724402 isoform X3 OS=Apis mellifera OX=7460 GN=LOC724402 PE=4 SV=1	0	1	1	1	2488	275.3	6.67	2.01	1	1
A0A9B2JG99	2-(3-amino-3-carboxypropyl)histidine synthase subunit 2 OS=Bombus terrestris OX=30195 GN=LOC100646659 PE=3 SV=1	1	1	1	1	461	52.6	5.86	2	1	1
V9IGU4	Dihydropyrimidinase OS=Apis cerana OX=7461 GN=ACCB08291 PE=2 SV=1	1	1	1	1	552	60.8	6.29	2	1	1
A0A9B2MR63	Activating signal cointegrator 1 complex subunit 1 isoform X2 OS=Bombus terrestris OX=30195 GN=LOC105666631 PE=4 SV=1	2	1	1	1	355	41	6.96	1.99	1	1
A0A7M7GUQ4	Apoptotic protease-activating factor 1-like isoform X1 OS=Apis mellifera OX=7460 GN=LOC100578356 PE=4 SV=1	1	1	1	1	1372	159	6.9	1.98	1	1
A0A7M7MQG0	Mucin-17-like OS=Apis mellifera OX=7460 GN=LOC727052 PE=4 SV=1	0	1	1	1	7817	849.2	4.01	1.98	1	1
A0A7M7IT90	3-phosphoinositide-dependent protein kinase 1 OS=Apis mellifera OX=7460 GN=LOC410732 PE=3 SV=1	2	1	1	1	600	68.2	6.55	1.97	1	1
A0A9B2JVU8	Uncharacterized protein LOC100647671 isoform X10 OS=Bombus terrestris OX=30195 GN=LOC100647671 PE=4 SV=1	2	1	1	1	884	95.7	8.13	1.97	1	1
A0A7M7MQM8	DNA ligase 1 OS=Apis mellifera OX=7460 GN=LOC100576370 PE=4 SV=1	2	1	1	1	540	62.6	9.04	1.97	1	1
A0A7M7MNZ0	Blastoderm-specific protein 25D OS=Apis mellifera OX=7460 GN=LOC412745 PE=4 SV=1	1	1	1	1	1159	134.9	5.05	1.97	1	1
A0A9B0BWQ9	Pre-mRNA-processing factor 39 isoform X1 OS=Bombus terrestris OX=30195 GN=LOC100649994 PE=3 SV=1	1	1	1	1	1040	119.3	4.88	1.96	1	1
A0A7M7MWY9	Dystrophin, isoforms A/C/F/G/H isoform X7 OS=Apis mellifera OX=7460 GN=LOC413968 PE=4 SV=1	0	1	1	1	4218	483.6	5.81	1.96	1	1
A0A7M7MPB5	FAD synthase OS=Apis mellifera OX=7460 GN=LOC102655648 PE=3 SV=1	1	1	1	1	468	53.3	6.65	1.96	1	1
A0A2A3E9L3	Inorganic phosphate cotransporter OS=Apis cerana cerana OX=94128 GN=APICC_00485 PE=4 SV=1	1	1	1	1	540	60.2	7.49	1.96	1	1
V9IGT5	40S ribosomal protein S16 OS=Apis cerana OX=7461 GN=ACCB03120 PE=2 SV=1	6	1	1	1	148	16.9	10.18	1.96	1	1
A0A6P3DGX7	Hexamerin OS=Bombus terrestris OX=30195 GN=LOC100650745 PE=2 SV=1	1	1	1	1	677	81.1	6.44	1.95	1	1
A0A2A3E5N9	Uncharacterized protein OS=Apis cerana cerana OX=94128 GN=APICC_09847 PE=4 SV=1	1	1	1	1	1241	141.3	7.11	1.94	1	1
A0A7M7ML32	Titin isoform X5 OS=Apis mellifera OX=7460 GN=LOC551259 PE=3 SV=1	0	1	1	1	21287	2415.3	5.38	1.94	1	1
A0A2A3E342	Protein Tube OS=Apis cerana cerana OX=94128 GN=APICC_04807 PE=4 SV=1	3	1	1	1	318	36.8	5.49	1.94	1	1
A0A9B2JNZ3	Uncharacterized protein CG43427 isoform X1 OS=Bombus terrestris OX=30195 GN=LOC100644874 PE=4 SV=1	0	1	1	1	1805	202	6.39	1.92	1	1
A0A7M7IKY1	60S ribosomal protein L7 OS=Apis mellifera OX=7460 GN=107964351 PE=3 SV=1	2	1	1	1	261	30.6	10.99	1.92	1	1
A0A9C6STU8	Uncharacterized protein LOC100642587 OS=Bombus terrestris OX=30195 GN=LOC100642587 PE=4 SV=1	2	1	1	1	518	55.4	9.5	1.91	1	1
A0A9B0F6U5	39S ribosomal protein L20, mitochondrial OS=Bombus terrestris OX=30195 GN=LOC100645886 PE=3 SV=1	5	1	1	1	151	17.4	10.39	1.91	1	1
A0A7M7FYR3	Glucose dehydrogenase [FAD, quinone] OS=Apis mellifera OX=7460 GN=725427 PE=3 SV=1	1	1	1	1	588	66.5	7.97	1.91	1	1
A0A7M6UED8	Spatacsin OS=Apis mellifera OX=7460 GN=726567 PE=4 SV=1	1	1	1	1	1789	208.3	6.83	1.91	1	1
A0A7M7TFC3	Mediator of RNA polymerase II transcription subunit 1 OS=Apis mellifera OX=7460 GN=LOC412422 PE=3 SV=1	1	1	1	1	1811	193.1	9.29	1.9	1	1
A0A9B0C4E6	Endothelin-converting enzyme homolog isoform X1 OS=Bombus terrestris OX=30195 GN=LOC100650573 PE=3 SV=1	1	1	1	1	969	112.7	5.41	1.9	1	1
A0A2A3E8V7	Mediator of RNA polymerase II transcription subunit 25 OS=Apis cerana cerana OX=94128 GN=APICC_03820 PE=3 SV=1	1	1	1	1	904	99	8.31	1.9	1	1
A0A7M7IIP1	Protein singed wings 2 isoform X2 OS=Apis mellifera OX=7460 GN=LOC100578716 PE=4 SV=1	2	1	1	1	410	47.2	7.61	1.9	1	1
A0A9C6SFH0	Probable serine/threonine-protein kinase DDB_G0282963 isoform X3 OS=Bombus terrestris OX=30195 GN=LOC100649955 PE=4 SV=1	0	1	1	1	2269	255.1	8.51	1.9	1	1
A0A9B2MQI5	ATP-dependent RNA helicase DHX57 OS=Bombus terrestris OX=30195 GN=LOC100643581 PE=4 SV=1	1	1	1	1	1244	143.7	7.65	1.9	1	1
A0A9B0BLH6	[histone H3]-trimethyl-L-lysine(4) demethylase OS=Bombus terrestris OX=30195 GN=LOC100648929 PE=3 SV=1	1	1	1	1	1644	188.1	5.86	1.9	1	1
A0A9B0C0H0	Protein hairy OS=Bombus terrestris OX=30195 GN=LOC100643950 PE=4 SV=1	12	1	1	1	360	38.3	9.8	0	1	1
A0A7M7GP55	Aromatic-L-amino-acid decarboxylase isoform X2 OS=Apis mellifera OX=7460 GN=410948 PE=3 SV=1	6	1	1	1	617	68.7	8.22	0	1	1
A0A2A3EHB9	Sperm flagellar membrane protein OS=Apis cerana cerana OX=94128 GN=APICC_07831 PE=4 SV=1	3	1	1	1	1311	143.4	7.72	0	1	1
A0A7M7MM04	Uncharacterized protein LOC411248 isoform X2 OS=Apis mellifera OX=7460 GN=LOC411248 PE=4 SV=1	2	1	1	1	1953	220	5.43	0	1	1
A0A7M7GK08	SEC23-interacting protein isoform X1 OS=Apis mellifera OX=7460 GN=LOC408607 PE=4 SV=1	3	1	1	1	1430	157.9	5.72	0	1	1
A0A2A3ESU9	Neuroligin-1 OS=Apis cerana cerana OX=94128 GN=APICC_08121 PE=4 SV=1	1	1	1	1	2371	265.3	9.19	0	1	1
A0A9C6SHJ8	Allatotropin receptor isoform X2 OS=Bombus terrestris OX=30195 GN=LOC100650865 PE=3 SV=1	8	1	2	1	415	47.2	8.37	0	1	1
A0A9C6SWY3	Dynein axonemal heavy chain 8 OS=Bombus terrestris OX=30195 GN=LOC100645894 PE=3 SV=1	1	1	1	1	4375	506.5	6.19	0	1	1
A0A7M7H4X0	Transcription factor Maf isoform X2 OS=Apis mellifera OX=7460 GN=724861 PE=4 SV=1	9	1	1	1	438	49.1	7.44	0	1	1
A0A2A3EB16	Tyrosine kinase receptor Cad96Ca OS=Apis cerana cerana OX=94128 GN=APICC_06664 PE=4 SV=1	4	1	1	1	669	74.9	5.77	0	1	1
A0A2A3ENM7	FCH domain only protein OS=Apis cerana cerana OX=94128 GN=APICC_09649 PE=3 SV=1	4	1	1	1	984	108.4	7.17	0	1	1
A0A2A3E7V5	Scm with four MBT domains protein OS=Apis cerana cerana OX=94128 GN=APICC_04127 PE=4 SV=1	3	1	2	1	1367	155.6	4.59	0	1	1
A0A2A3EF11	Supervillin OS=Apis cerana cerana OX=94128 GN=APICC_05563 PE=3 SV=1	2	1	1	1	2293	261.3	8.05	0	1	1
A0A7M7L314	Fibrous sheath CABYR-binding protein-like OS=Apis mellifera OX=7460 GN=LOC113218723 PE=4 SV=1	4	1	1	1	1089	115.9	4.34	0	1	1
A0A7M7MG16	RNA-binding protein Musashi homolog Rbp6 isoform X6 OS=Apis mellifera OX=7460 GN=LOC551123 PE=3 SV=1	7	1	1	1	442	47.5	9.48	0	1	1
A0A2A3ETV6	PHD finger protein rhinoceros OS=Apis cerana cerana OX=94128 GN=APICC_00027 PE=4 SV=1	1	1	1	1	2747	306.3	6.98	0	1	1
A0A9B7HZQ6	Origin recognition complex subunit 3 OS=Bombus terrestris OX=30195 GN=LOC100643655 PE=3 SV=1	6	1	1	1	606	70.4	7.97	0	1	1
A0A7M7R8C3	Signal recognition particle 54 kDa protein OS=Apis mellifera OX=7460 GN=552114 PE=3 SV=1	8	1	2	1	498	55	8.65	0	1	1
K7REI1	DUF229 domain-containing protein (Fragment) OS=Apis dorsata OX=7462 PE=4 SV=1	12	1	1	1	267	30.9	9.36	0	1	1
A0A9B2MPD5	Teneurin-a isoform X7 OS=Bombus terrestris OX=30195 GN=LOC100644721 PE=3 SV=1	2	1	2	1	2637	292.3	6.77	0	1	1
A0A7M7GK25	WD repeat, SAM and U-box domain-containing protein 1 OS=Apis mellifera OX=7460 GN=LOC411805 PE=4 SV=1	5	1	1	1	828	92.1	5.31	0	1	1
V9I9U8	One cut domain family member OS=Apis cerana OX=7461 GN=ACCB00218.2 PE=2 SV=1	9	1	1	1	445	49	9.79	0	1	1
A0A2A3E0F3	Rho GTPase-activating protein OS=Apis cerana cerana OX=94128 GN=APICC_06824 PE=4 SV=1	1	1	1	1	1113	126.3	7.53	0	1	1
A0A9C6W2T5	Flagellar attachment zone protein 1 isoform X1 OS=Bombus terrestris OX=30195 GN=LOC100649207 PE=4 SV=1	2	1	1	1	1551	175.5	5.03	0	1	1
A0A7M7GM05	Histone-lysine N-methyltransferase trithorax isoform X2 OS=Apis mellifera OX=7460 GN=408716 PE=4 SV=1	1	1	1	1	3441	381.9	8.48	0	1	1
A0A7M7L5Y4	SOSS complex subunit A homolog OS=Apis mellifera OX=7460 GN=LOC411177 PE=3 SV=1	3	1	1	1	1336	152.2	6.4	0	1	1
A0A9C6SLE5	Transmembrane protein 214-A OS=Bombus terrestris OX=30195 GN=LOC100646711 PE=3 SV=1	4	1	1	1	673	77.4	9.17	0	1	1
A0A7M7R5I6	Protein SMG7 OS=Apis mellifera OX=7460 GN=LOC409556 PE=4 SV=1	3	1	1	1	1134	126.9	8.29	0	1	1
A0A7M7MUP1	Dynein heavy chain 8, axonemal OS=Apis mellifera OX=7460 GN=LOC724806 PE=3 SV=1	1	1	1	1	4534	526.1	6.4	0	1	1
A0A9B0BM74	15-hydroxyprostaglandin dehydrogenase [NAD(+)] OS=Bombus terrestris OX=30195 GN=LOC100643775 PE=3 SV=1	17	1	1	1	255	27.7	5.6	0	1	1
A0A2A3EE32	Focal adhesion kinase OS=Apis cerana cerana OX=94128 GN=APICC_06422 PE=4 SV=1	3	1	1	1	1587	176	7.4	0	1	1
A0A7M7R4V6	Phosphoinositide 3-kinase adapter protein 1 isoform X2 OS=Apis mellifera OX=7460 GN=LOC411124 PE=4 SV=1	3	1	1	1	1318	145.5	6.81	0	1	1
A0A7M7GVG5	Ribonuclease OS=Apis mellifera OX=7460 GN=412837 PE=3 SV=1	13	1	1	1	327	36.9	6.14	0	1	1
A0A9B0F5W2	Alkaline phosphatase OS=Bombus terrestris OX=30195 GN=LOC100642263 PE=3 SV=1	7	1	1	1	527	58.4	7.23	0	1	1
A0A7M7IEK4	Helicase domino isoform X1 OS=Apis mellifera OX=7460 GN=413341 PE=3 SV=1	1	1	1	1	3138	350.8	6.73	0	1	1
A0A2A3E7R2	Uncharacterized protein OS=Apis cerana cerana OX=94128 GN=APICC_10061 PE=4 SV=1	6	1	1	1	669	74	7.75	0	1	1
A0A7M7GUT4	Ataxin-7-like protein 1 isoform X3 OS=Apis mellifera OX=7460 GN=100578437 PE=4 SV=1	6	1	1	1	581	63.4	8.18	0	1	1
A0A7M7R6P1	Golgi apparatus protein 1 isoform X1 OS=Apis mellifera OX=7460 GN=413732 PE=4 SV=1	3	1	1	1	1130	130.9	7.69	0	1	1
A0A2A3EPP5	Zinc finger and BTB domain-containing protein OS=Apis cerana cerana OX=94128 GN=APICC_09329 PE=4 SV=1	6	1	1	1	669	77.3	5.2	0	1	1
A0A7M7SS65	Ionotropic receptor 25a OS=Apis mellifera OX=7460 GN=LOC412949 PE=3 SV=1	4	1	1	1	927	106.8	6.9	0	1	1
A0A2A3EEF2	Pentatricopeptide repeat-containing protein OS=Apis cerana cerana OX=94128 GN=APICC_06532 PE=4 SV=1	6	1	2	1	527	62.3	9.22	0	1	1
A0A9B7CZP8	Uncharacterized protein LOC100647286 OS=Bombus terrestris OX=30195 GN=LOC100647286 PE=3 SV=1	4	1	1	1	814	92.9	5.63	0	1	1
A0A7M7M180	RING finger protein 207 isoform X5 OS=Apis mellifera OX=7460 GN=LOC726670 PE=4 SV=1	4	1	1	1	800	89.7	9.13	0	1	1
A0A2A3EPX6	GPI transamidase component PIG-S OS=Apis cerana cerana OX=94128 GN=APICC_08649 PE=3 SV=1	7	1	1	1	543	61.3	6.74	0	1	1
A0A7M7MRN7	F-actin monooxygenase OS=Apis mellifera OX=7460 GN=LOC413310 PE=3 SV=1	1	1	2	1	2585	291.7	5.82	0	1	1
A0A2A3EEK7	Hemocytin OS=Apis cerana cerana OX=94128 GN=APICC_09617 PE=3 SV=1	1	1	1	1	4201	477.1	5.72	0	1	1
A0A9B2JDJ1	Translation machinery-associated protein 16 OS=Bombus terrestris OX=30195 GN=LOC100649688 PE=3 SV=1	17	1	1	1	207	24.3	9.55	0	1	1
A0A7M7GLG6	Glycogen-binding subunit 76A isoform X1 OS=Apis mellifera OX=7460 GN=LOC100578066 PE=4 SV=1	5	1	1	1	850	93.8	4.88	0	1	1

## Sheet: TH06
Accession	Description	Coverage [%]	# Peptides	# PSMs	# Unique Peptides	# AAs	MW [kDa]	calc. pI	Score Sequest HT: Sequest HT	# Peptides (by Search Engine): Sequest HT	# Protein Groups
A0A9B0F338	Actin-5C OS=Bombus terrestris OX=30195 GN=LOC100646910 PE=3 SV=1	34	9	29	5	376	41.8	5.48	93.05	9	1
A0A7M6UVC2	Heat shock protein Hsp70Ab-like OS=Apis mellifera OX=7460 GN=410620 PE=3 SV=1	12	8	26	1	640	70.3	5.82	95.55	8	1
Q9U8X6	Glucose oxidase OS=Apis mellifera OX=7460 GN=LOC406081 PE=3 SV=1	3	2	21	2	615	67.9	6.95	90.99	2	1
A0A7M7GTH2	ATP synthase subunit beta OS=Apis mellifera OX=7460 GN=551766 PE=3 SV=1	16	5	17	3	516	55.1	5.41	52.65	5	1
A0A9B0F6P1	Glucosylceramidase OS=Bombus terrestris OX=30195 GN=LOC100643871 PE=3 SV=1	10	2	11	2	510	58.1	5.67	23.27	2	1
A0A2A3ENV2	Histone H4 OS=Apis cerana cerana OX=94128 GN=APICC_08920 PE=3 SV=1	5	4	10	4	766	86.3	8.84	28.05	4	1
A0A9B0BYL4	Heat shock protein 83 OS=Bombus terrestris OX=30195 GN=LOC100645524 PE=3 SV=1	4	3	10	1	725	83.6	5.05	35.65	3	1
A0A7M7R608	Heat shock protein 83 OS=Apis mellifera OX=7460 GN=412150 PE=3 SV=1	3	3	9	1	798	92.1	5.07	30.85	3	1
A0A2A3E8R4	Ras-related protein Rab-7a OS=Apis cerana cerana OX=94128 GN=APICC_03599 PE=3 SV=1	14	3	8	2	216	24.4	6.21	20.23	3	1
A0A7M7RAS0	Vacuolar proton pump subunit B OS=Apis mellifera OX=7460 GN=551721 PE=3 SV=1	8	2	6	1	495	55.1	5.58	26.23	2	1
A0A7M7MR23	phospholipase A1 OS=Apis mellifera OX=7460 GN=LOC727193 PE=3 SV=1	18	3	5	3	304	34.1	6.44	16.05	3	1
A0A9B7CXZ1	GTPase-activating protein CdGAPr isoform X6 OS=Bombus terrestris OX=30195 GN=LOC100646797 PE=3 SV=1	1	1	4	1	1531	169.6	6.4	8.32	1	1
A0A2A3EQD7	Dihydrolipoyllysine-residue succinyltransferase component of 2-oxoglutarate dehydrogenase complex, mitochondrial OS=Apis cerana cerana OX=94128 GN=APICC_03249 PE=3 SV=1	2	1	4	1	390	42.8	7.91	8.83	1	1
A0A9B0C7G9	Protein phosphatase 1L isoform X2 OS=Bombus terrestris OX=30195 GN=LOC100650551 PE=3 SV=1	2	1	4	1	481	53.9	8.25	9.84	1	1
A0A2A3E6Y0	Large ribosomal subunit protein uL2 OS=Apis cerana cerana OX=94128 GN=APICC_00817 PE=3 SV=1	3	3	4	1	906	101.2	9.92	8.59	3	1
A0A9B0BY10	Large ribosomal subunit protein uL6 OS=Bombus terrestris OX=30195 GN=LOC100644293 PE=3 SV=1	6	2	4	2	190	21.5	9.86	11.04	2	1
A0A7M7RB98	Clathrin heavy chain OS=Apis mellifera OX=7460 GN=550716 PE=3 SV=1	1	2	4	2	1678	192	5.94	9.16	2	1
A0A9B0BDN6	Clustered mitochondria protein homolog OS=Bombus terrestris OX=30195 GN=LOC100644799 PE=3 SV=1	1	1	4	1	1409	159.7	6.44	8.68	1	1
A0A9B0BG89	Heat shock protein 83 OS=Bombus terrestris OX=30195 GN=LOC100645819 PE=3 SV=1	2	2	3	2	719	82.7	5.08	7.23	2	1
A0A7M7GN38	40S ribosomal protein S8 OS=Apis mellifera OX=7460 GN=406126 PE=3 SV=1	4	1	3	1	208	23.9	10.59	8.31	1	1
A0A9C6SLU9	Protein MTSS 2 isoform X2 OS=Bombus terrestris OX=30195 GN=LOC100644258 PE=4 SV=1	4	1	3	1	873	94.7	9.47	3.22	1	1
A0A9C6WC12	Serine/threonine-protein phosphatase 4 regulatory subunit 4 isoform X3 OS=Bombus terrestris OX=30195 GN=LOC100649406 PE=4 SV=1	3	1	3	1	1085	123.7	9.13	3.22	1	1
A0A7M7MM79	Uncharacterized protein LOC113218943 OS=Apis mellifera OX=7460 GN=LOC113218943 PE=4 SV=1	32	1	3	1	111	12.1	9.1	0	1	1
A0A7M7H4R2	26S proteasome regulatory subunit 10B OS=Apis mellifera OX=7460 GN=551386 PE=3 SV=1	6	2	3	2	393	44.5	7.44	8.27	2	1
C4PEE0	Ribosomal protein S5 (Fragment) OS=Bombus terrestris OX=30195 PE=2 SV=1	22	2	3	2	83	9.2	11.43	7.16	2	1
A0A9B2MPY4	Mediator of RNA polymerase II transcription subunit 12 OS=Bombus terrestris OX=30195 GN=LOC100650484 PE=4 SV=1	3	2	3	2	717	81.3	5.06	7.38	2	1
A0A9B2JNJ4	Cysteine proteinase CG12163 OS=Bombus terrestris OX=30195 GN=LOC100652275 PE=3 SV=1	4	1	3	1	884	100.1	5.73	0	1	1
A0A7M7GQB7	Phosphorylase b kinase regulatory subunit OS=Apis mellifera OX=7460 GN=LOC550706 PE=3 SV=1	1	1	2	1	1173	131.8	6.4	3.86	1	1
A0A2A3EQU1	Ras GTPase-activating protein-binding protein OS=Apis cerana cerana OX=94128 GN=APICC_08997 PE=4 SV=1	6	1	2	1	679	75.6	8.1	2.86	1	1
A0A2A3ENV8	phosphoinositide 5-phosphatase OS=Apis cerana cerana OX=94128 GN=APICC_03976 PE=3 SV=1	1	1	2	1	1152	129.6	7.61	4.94	1	1
A0A9C6W0L2	Coatomer subunit alpha OS=Bombus terrestris OX=30195 GN=LOC100648009 PE=4 SV=1	1	1	2	1	1214	137.7	7.28	4.3	1	1
A0A7M7M4K2	Leishmanolysin-like peptidase OS=Apis mellifera OX=7460 PE=3 SV=1	5	1	2	1	527	60.1	7.03	2.85	1	1
A0A9C6SKE6	Transcription factor SPT20 homolog isoform X3 OS=Bombus terrestris OX=30195 GN=LOC100651158 PE=3 SV=1	4	1	2	1	1072	115.1	9.1	7.56	1	1
A0A7M7GQ45	Alpha-1,4 glucan phosphorylase OS=Apis mellifera OX=7460 GN=409267 PE=3 SV=1	2	1	2	1	844	97.3	6.37	4.99	1	1
A0A9B2MMX0	40S ribosomal protein S19 OS=Bombus terrestris OX=30195 GN=LOC100647269 PE=3 SV=1	8	1	2	1	154	17.3	10.42	5.16	1	1
A0A2A3E248	Uncharacterized protein OS=Apis cerana cerana OX=94128 GN=APICC_06862 PE=4 SV=1	3	1	2	1	977	113.8	9.14	7.45	1	1
A0A9B2JNZ3	Uncharacterized protein CG43427 isoform X1 OS=Bombus terrestris OX=30195 GN=LOC100644874 PE=4 SV=1	0	1	2	1	1805	202	6.39	4.07	1	1
A0A9C6S540	Protein unc-79 homolog isoform X4 OS=Bombus terrestris OX=30195 GN=LOC100649255 PE=4 SV=1	0	1	2	1	2779	311.5	6.57	3.96	1	1
A0A9C6SAQ4	Kelch-like protein diablo OS=Bombus terrestris OX=30195 GN=LOC100650873 PE=4 SV=1	1	1	2	1	613	67.3	6.4	4.46	1	1
A0A9B2JUP6	GTP-binding protein SAR1 OS=Bombus terrestris OX=30195 GN=LOC100650902 PE=3 SV=1	6	1	2	1	193	21.7	6.55	5.13	1	1
A0A9B2MUN8	NBAS subunit of NRZ tethering complex isoform X1 OS=Bombus terrestris OX=30195 GN=LOC100652028 PE=4 SV=1	2	1	2	1	1931	224.2	5.44	6.68	1	1
A0A9B0F3H7	glycerol kinase OS=Bombus terrestris OX=30195 GN=LOC100650271 PE=3 SV=1	2	1	2	1	517	57	5.48	4.06	1	1
A0A9B2MKR6	40S ribosomal protein S25 OS=Bombus terrestris OX=30195 GN=LOC100647377 PE=3 SV=1	8	1	2	1	119	13.4	10.36	4.51	1	1
A0A9B2MPM7	Fl(2)d-associated complex component OS=Bombus terrestris OX=30195 GN=LOC100642385 PE=4 SV=1	6	1	2	1	422	47.3	9.91	6.23	1	1
A0A9B2JR34	Serine/threonine-protein phosphatase OS=Bombus terrestris OX=30195 GN=LOC100647345 PE=3 SV=1	6	2	2	2	353	40.5	6.76	4.62	2	1
A0A2A3E2N4	NHL repeat-containing protein OS=Apis cerana cerana OX=94128 GN=APICC_09526 PE=3 SV=1	1	1	2	1	766	87	6.07	4.37	1	1
A0A7M7GS09	Small ribosomal subunit protein eS28 OS=Apis mellifera OX=7460 GN=724531 PE=3 SV=1	34	2	2	2	65	7.4	10.37	6.78	2	1
A0A7M7TF81	Protein RRNAD1 OS=Apis mellifera OX=7460 GN=410673 PE=4 SV=1	4	1	2	1	493	57.1	8.24	2.88	1	1
V9IHS7	Ras-related protein Rab-18-B OS=Apis cerana OX=7461 GN=ACCB09681 PE=2 SV=1	12	2	2	2	185	21.1	7.33	4.57	2	1
A0A8U0WQC4	alpha-glucosidase OS=Apis mellifera OX=7460 GN=hbg2 PE=4 SV=1	2	1	2	1	580	66.5	6.28	5.16	1	1
A0A7M7IFF9	Translation elongation factor 2 isoform X1 OS=Apis mellifera OX=7460 GN=409167 PE=4 SV=1	2	2	2	2	844	94.5	6.52	5.61	2	1
A0A7M7IGR7	Uncharacterized protein OS=Apis mellifera OX=7460 PE=4 SV=1	1	1	2	1	1156	128.1	8.91	4.72	1	1
A4ZXC4	Triosephosphate isomerase OS=Apis mellifera OX=7460 GN=Tpi PE=2 SV=1	3	1	2	1	247	26.9	8.05	4.18	1	1
O18330	Major royal jelly protein 1 OS=Apis mellifera OX=7460 GN=MRJP1 PE=1 SV=1	8	2	2	2	432	48.9	5.34	6.33	2	1
A0A9B7HYQ9	EH domain-containing protein 1 isoform X2 OS=Bombus terrestris OX=30195 GN=LOC105665745 PE=4 SV=1	2	1	2	1	362	41.5	6.57	4.77	1	1
V9IE84	UTP--glucose-1-phosphate uridylyltransferase OS=Apis cerana OX=7461 GN=ACCB01385.2 PE=2 SV=1	1	1	2	1	513	58.2	7.85	4.13	1	1
A0A7M7GDN7	Odorant receptor OS=Apis mellifera OX=7460 GN=100576246 PE=3 SV=1	2	1	2	1	407	47.2	8.41	5.38	1	1
A0A9C6SLV0	Titin homolog isoform X1 OS=Bombus terrestris OX=30195 GN=LOC100643406 PE=3 SV=1	0	1	2	1	10501	1191.4	5.01	6.17	1	1
A0A7M7MU00	Neuropeptide Y receptor type 1 OS=Apis mellifera OX=7460 GN=LOC102653795 PE=3 SV=1	3	1	2	1	359	41.2	9.38	3.85	1	1
A0A7M7GML3	Nuclear hormone receptor HR96 isoform X2 OS=Apis mellifera OX=7460 GN=551825 PE=4 SV=1	5	1	2	1	721	82.2	6.11	0	1	1
A0A7M7LTK5	ATP-dependent zinc metalloprotease YME1 homolog isoform X2 OS=Apis mellifera OX=7460 GN=409178 PE=3 SV=1	5	1	2	1	691	77.5	8.84	2.88	1	1
A0A9C6W7S0	Tight junction protein ZO-1 isoform X1 OS=Bombus terrestris OX=30195 GN=LOC100649923 PE=4 SV=1	6	2	2	2	1214	133.3	9.16	6.18	2	1
A0A7M7TFX7	Inorganic phosphate cotransporter OS=Apis mellifera OX=7460 GN=551863 PE=4 SV=1	2	1	2	1	477	52.6	8.31	4.77	1	1
A0A9B0BLJ8	T-complex protein 1 subunit delta OS=Bombus terrestris OX=30195 GN=LOC100642585 PE=3 SV=1	2	1	2	1	534	57.3	7.65	5.19	1	1
A0A7M7R8W1	Uncharacterized protein LOC408608 OS=Apis mellifera OX=7460 GN=408608 PE=4 SV=1	12	2	2	2	181	19.4	7.18	4.86	2	1
A0A2A3EIZ3	Uncharacterized protein OS=Apis cerana cerana OX=94128 GN=APICC_07654 PE=4 SV=1	11	1	2	1	349	37.8	8.4	4.05	1	1
V9IIS2	Sterol carrier protein 2 OS=Apis cerana OX=7461 GN=ACCB09098 PE=2 SV=1	7	1	2	1	539	59	8.47	3.28	1	1
A0A9B0F210	Protein bark beetle OS=Bombus terrestris OX=30195 GN=LOC100651194 PE=4 SV=1	1	1	2	1	2934	330.6	6.52	0	1	1
A0A7M7TFF0	Fatty acid synthase OS=Apis mellifera OX=7460 GN=LOC411959 PE=4 SV=1	1	1	2	1	2394	268.9	7.12	6.44	1	1
V9ICY9	Ubiquitin-conjugating enzyme E2 N OS=Apis cerana OX=7461 GN=ACCB01113.1 PE=2 SV=1	11	2	2	2	151	17.2	6.01	5.3	2	1
A0A2A3EAQ2	guanylate cyclase OS=Apis cerana cerana OX=94128 GN=APICC_06197 PE=4 SV=1	7	1	2	1	474	55.4	6.2	5.58	1	1
A0A2A3E7F8	Zinc finger protein OS=Apis cerana cerana OX=94128 GN=APICC_10064 PE=4 SV=1	6	1	2	1	546	61.5	9.07	6.15	1	1
A0A9C6SI51	Glucose dehydrogenase [FAD, quinone] OS=Bombus terrestris OX=30195 GN=LOC100643493 PE=3 SV=1	6	1	2	1	627	70.2	7.91	0	1	1
A0A2A3EMY5	E3 ubiquitin-protein ligase OS=Apis cerana cerana OX=94128 GN=APICC_01872 PE=4 SV=1	2	1	2	1	1126	131.1	9.55	3.38	1	1
A0A7M7MXT6	Lachesin isoform X3 OS=Apis mellifera OX=7460 GN=LOC410888 PE=4 SV=1	10	1	2	1	383	42	6.89	0	1	1
A0A2A3E342	Protein Tube OS=Apis cerana cerana OX=94128 GN=APICC_04807 PE=4 SV=1	3	1	2	1	318	36.8	5.49	4.23	1	1
A0A9B2JRU3	Survival of motor neuron-related-splicing factor 30 OS=Bombus terrestris OX=30195 GN=LOC100651594 PE=3 SV=1	3	1	2	1	703	80.1	9.45	5.04	1	1
A0A7M7L842	Twitchin isoform X6 OS=Apis mellifera OX=7460 GN=LOC409821 PE=3 SV=1	0	1	1	1	9557	1067.9	6.34	2.76	1	1
C0LQJ2	alpha-glucosidase OS=Apis cerana japonica OX=292787 GN=jbgII PE=2 SV=1	4	1	1	1	579	66.5	6.55	2.61	1	1
A0A7M7GCT9	Uncharacterized protein LOC100576919 OS=Apis mellifera OX=7460 GN=LOC100576919 PE=4 SV=1	4	1	1	1	1281	145.2	5.5	0	1	1
A0A7M7L3U2	Microtubule-actin cross-linking factor 1 isoform X17 OS=Apis mellifera OX=7460 GN=LOC408779 PE=4 SV=1	0	1	1	1	8220	924	5.49	3.83	1	1
A0A9B2MRJ7	Down syndrome cell adhesion molecule-like protein Dscam2 isoform X3 OS=Bombus terrestris OX=30195 GN=LOC100643520 PE=4 SV=1	1	1	1	1	2039	223.9	6.98	0	1	1
A0A7M7TFE8	Nuclear pore complex protein Nup205 OS=Apis mellifera OX=7460 GN=411918 PE=3 SV=1	0	1	1	1	1918	219.2	6.6	2.04	1	1
A0A7M7L503	procollagen-proline 4-dioxygenase OS=Apis mellifera OX=7460 GN=LOC408862 PE=3 SV=1	4	1	1	1	506	58.1	6.64	2.39	1	1
A0A7M7H2Z6	Kinesin-related protein 4 isoform X1 OS=Apis mellifera OX=7460 GN=LOC552684 PE=4 SV=1	0	1	1	1	2873	332.5	8.68	1.93	1	1
A0A9C6S633	Uncharacterized protein LOC100650524 isoform X2 OS=Bombus terrestris OX=30195 GN=LOC100650524 PE=4 SV=1	0	1	1	1	3089	345.2	5.88	1.95	1	1
A0A2A3E7G5	Microspherule protein OS=Apis cerana cerana OX=94128 GN=APICC_06928 PE=4 SV=1	5	1	1	1	472	53.3	9.61	2.54	1	1
A0A9B2MQI7	Oxysterol-binding protein OS=Bombus terrestris OX=30195 GN=LOC100650675 PE=3 SV=1	2	1	1	1	720	81.7	6.7	2.42	1	1
V9IED1	Fatty acid synthase OS=Apis cerana OX=7461 GN=ACCB01260.2 PE=2 SV=1	2	1	1	1	2371	262.5	6.62	2.9	1	1
A0A2A3ESB6	COP9 signalosome complex subunit 3 OS=Apis cerana cerana OX=94128 GN=APICC_03037 PE=3 SV=1	3	1	1	1	445	50.6	5.73	1.93	1	1
A0A9B0BUH6	Protein Star isoform X1 OS=Bombus terrestris OX=30195 GN=LOC100647171 PE=4 SV=1	3	1	1	1	340	38.1	7.03	2.4	1	1
V9IAR9	Sodium-independent sulfate anion transporter OS=Apis cerana OX=7461 GN=ACCB00370.3 PE=2 SV=1	12	1	1	1	203	22.9	8.24	2.6	1	1
A0A9B0F4S0	Developmentally-regulated GTP-binding protein 2 OS=Bombus terrestris OX=30195 GN=LOC100642528 PE=4 SV=1	3	1	1	1	363	40.8	8.48	2.3	1	1
V9ICX6	Nuclear hormone receptor HR3 OS=Apis cerana OX=7461 GN=ACCB00671.1 PE=2 SV=1	5	1	1	1	286	32.2	6.18	2.52	1	1
A0A9C6SG32	Unconventional myosin IC isoform X1 OS=Bombus terrestris OX=30195 GN=LOC100642719 PE=3 SV=1	3	1	1	1	1067	123.2	9.13	0	1	1
A0A9B0C3B7	Calponin OS=Bombus terrestris OX=30195 GN=LOC100646158 PE=3 SV=1	4	1	1	1	169	19	8.4	1.97	1	1
A0A7M7L992	small monomeric GTPase OS=Apis mellifera OX=7460 GN=LOC100577764 PE=3 SV=1	5	1	1	1	214	23.4	8.13	2.59	1	1
A0A7M7MSS4	DNA repair protein REV1 OS=Apis mellifera OX=7460 GN=LOC726862 PE=3 SV=1	1	1	1	1	1075	123	8.6	2.05	1	1
V9IJG3	U6 snRNA-associated Sm-like protein LSm3 OS=Apis cerana OX=7461 GN=LSM3 PE=2 SV=1	6	1	1	1	103	11.9	4.88	1.9	1	1
A0A7M7LR30	UMP-CMP kinase OS=Apis mellifera OX=7460 GN=LOC100578311 PE=3 SV=1	4	1	1	1	199	22.5	6.76	2	1	1
A0A9B0BSA2	HEAT repeat-containing protein 5B isoform X2 OS=Bombus terrestris OX=30195 GN=LOC100650336 PE=3 SV=1	2	1	1	1	2083	229.2	6.61	0	1	1
A0A7M7GVL3	Down syndrome cell adhesion molecule-like protein Dscam2 isoform X1 OS=Apis mellifera OX=7460 GN=LOC412855 PE=4 SV=1	2	1	1	1	2018	221.5	7.17	0	1	1
V9IGT5	40S ribosomal protein S16 OS=Apis cerana OX=7461 GN=ACCB03120 PE=2 SV=1	5	1	1	1	148	16.9	10.18	2.05	1	1
A0A7M7L8V2	Succinate--CoA ligase [GDP-forming] subunit beta, mitochondrial OS=Apis mellifera OX=7460 GN=LOC725169 PE=3 SV=1	0	1	1	1	1641	185.9	6.39	1.96	1	1
A0A7M7TFB2	Dedicator of cytokinesis protein 7 OS=Apis mellifera OX=7460 GN=LOC411245 PE=3 SV=1	1	1	1	1	1988	221.7	7.03	2.88	1	1
A0A7M7H4H6	Elongation factor G, mitochondrial OS=Apis mellifera OX=7460 GN=411351 PE=3 SV=1	1	1	1	1	744	84.5	7.11	2.39	1	1
A0A7M7GQY3	Tensin-3 isoform X8 OS=Apis mellifera OX=7460 GN=LOC408429 PE=3 SV=1	3	1	1	1	1625	177.8	8.44	0	1	1
A0A7M7R626	Protein SPT2 homolog OS=Apis mellifera OX=7460 GN=LOC412227 PE=3 SV=1	1	1	1	1	586	68.4	9.28	1.9	1	1
A0A2A3ESU2	Protein lethal(2)essential for life OS=Apis cerana cerana OX=94128 GN=APICC_02853 PE=3 SV=1	3	1	1	1	578	66.4	6.07	2.3	1	1
A0A9B2JW21	Small ribosomal subunit protein uS5 OS=Bombus terrestris OX=30195 GN=LOC100652333 PE=3 SV=1	3	1	1	1	286	30.9	10.2	2.47	1	1
A0A7M7IEK4	Helicase domino isoform X1 OS=Apis mellifera OX=7460 GN=413341 PE=3 SV=1	1	1	1	1	3138	350.8	6.73	3.63	1	1
A0A9B2JY08	Uncharacterized protein LOC100651069 isoform X2 OS=Bombus terrestris OX=30195 GN=LOC100651069 PE=4 SV=1	0	1	1	1	1896	210.6	5.87	1.92	1	1
A0A9B0BM03	Small ribosomal subunit protein uS12 OS=Bombus terrestris OX=30195 GN=LOC100648608 PE=3 SV=1	8	1	1	1	143	16	10.49	2.36	1	1
A0A7M7FZC6	Phosphatidylinositol-glycan biosynthesis class X protein OS=Apis mellifera OX=7460 GN=725135 PE=3 SV=1	4	1	1	1	238	27.9	7.59	2.05	1	1
A0A2A3EHL8	Dynein heavy chain 6, axonemal OS=Apis cerana cerana OX=94128 GN=APICC_09560 PE=3 SV=1	1	1	1	1	4062	470	5.78	3.13	1	1
A0A2A3E4S6	Protein takeout OS=Apis cerana cerana OX=94128 GN=APICC_08724 PE=4 SV=1	5	1	1	1	239	27.5	7.72	2.24	1	1
V9ILJ2	U4/U6 small nuclear ribonucleoprotein Prp4 OS=Apis cerana OX=7461 GN=ACCB14718 PE=2 SV=1	31	1	1	1	124	14.2	8.02	4.53	1	1
A0A7M7GN54	protein-synthesizing GTPase OS=Apis mellifera OX=7460 GN=685996 PE=4 SV=1	2	1	1	1	962	108.4	8.4	4.06	1	1
A0A9B2JSM0	TBC1 domain family member 1 isoform X2 OS=Bombus terrestris OX=30195 GN=LOC100642483 PE=4 SV=1	3	1	1	1	1243	140.9	8.32	3.47	1	1
A0A2A3EFF3	DmX protein OS=Apis cerana cerana OX=94128 GN=APICC_02755 PE=4 SV=1	1	1	1	1	3344	374.1	6.4	0	1	1
A0A2A3E626	Odorant receptor 49b OS=Apis cerana cerana OX=94128 GN=APICC_07149 PE=4 SV=1	7	1	1	1	534	62.4	8.38	3.48	1	1
A0A7M7ML18	Uncharacterized protein LOC100577159 isoform X2 OS=Apis mellifera OX=7460 GN=LOC100577159 PE=4 SV=1	2	1	1	1	478	56.1	6.51	2.4	1	1
A0A7M7GJP9	1-phosphatidylinositol 4-kinase OS=Apis mellifera OX=7460 GN=LOC551182 PE=3 SV=1	1	1	1	1	2097	237.4	7.88	2.65	1	1
A0A7M7MRN7	F-actin monooxygenase OS=Apis mellifera OX=7460 GN=LOC413310 PE=3 SV=1	1	1	1	1	2585	291.7	5.82	0	1	1
A0A7M7MPB5	FAD synthase OS=Apis mellifera OX=7460 GN=LOC102655648 PE=3 SV=1	1	1	1	1	468	53.3	6.65	2.15	1	1
A0A9C6W6A9	inositol-3-phosphate synthase OS=Bombus terrestris OX=30195 GN=LOC100645511 PE=3 SV=1	2	1	1	1	522	58.4	6.55	1.93	1	1
A0A2A3EPT0	Uncharacterized protein OS=Apis cerana cerana OX=94128 GN=APICC_07656 PE=4 SV=1	1	1	1	1	889	99.7	9.52	2.05	1	1
A0A9B2JS10	Glucosylceramidase OS=Bombus terrestris OX=30195 GN=LOC100643512 PE=3 SV=1	2	1	1	1	511	57.5	5.55	2.21	1	1
V9IAZ3	Phosphate carrier protein OS=Apis cerana OX=7461 GN=ACCB00419.1 PE=2 SV=1	2	1	1	1	354	39.1	9.1	1.99	1	1
A0A9B0BQL5	Regucalcin OS=Bombus terrestris OX=30195 GN=LOC100644382 PE=3 SV=1	3	1	1	1	338	36.9	7.94	2.47	1	1
A0A9B2MQ15	RRP12-like protein isoform X1 OS=Bombus terrestris OX=30195 GN=LOC100642863 PE=3 SV=1	1	1	1	1	1296	146.5	9.06	1.92	1	1
A0A9C6SDT4	Mediator of RNA polymerase II transcription subunit 15 isoform X1 OS=Bombus terrestris OX=30195 GN=LOC100651670 PE=4 SV=1	5	1	1	1	576	64	8.44	2.62	1	1
V9IJB2	TATA element modulatory factor OS=Apis cerana OX=7461 GN=ACCB11504 PE=2 SV=1	9	1	1	1	398	45.4	5.31	2.71	1	1
A0A2A3EP53	MLL1/MLL complex subunit OS=Apis cerana cerana OX=94128 GN=APICC_05384 PE=4 SV=1	4	1	1	1	1070	119.6	6.23	0	1	1
A0A7M7KYE4	DNA ligase 1-like isoform X2 OS=Apis mellifera OX=7460 GN=LOC113218605 PE=4 SV=1	1	1	1	1	644	74.1	5.99	1.91	1	1
A0A2A3E872	Fanconi anemia group D2 protein OS=Apis cerana cerana OX=94128 GN=APICC_00657 PE=4 SV=1	1	1	1	1	1380	159.7	7.12	2.01	1	1
A0A2A3E2V2	Arf-GAP with Rho-GAP domain, ANK repeat and PH domain-containing protein OS=Apis cerana cerana OX=94128 GN=APICC_01764 PE=4 SV=1	1	1	1	1	1258	141.8	7.24	2	1	1
A0A9C6W5H0	Metaxin-1 isoform X5 OS=Bombus terrestris OX=30195 GN=LOC100650542 PE=3 SV=1	11	1	1	1	289	33.4	6.27	0	1	1
A0A2A3E0L7	Small ribosomal subunit protein uS15 OS=Apis cerana cerana OX=94128 GN=APICC_01819 PE=3 SV=1	6	1	1	1	151	17.5	10.24	2.63	1	1
D3XL64	CG8192-PA-like protein (Fragment) OS=Apis mellifera OX=7460 PE=2 SV=1	4	1	1	1	316	35.7	7.17	2.42	1	1
V9IDM7	Succinate dehydrogenase [ubiquinone] iron-sulfur subunit, mitochondrial OS=Apis cerana OX=7461 GN=ACCB01921.2 PE=2 SV=1	6	1	1	1	228	25.8	8.57	2.68	1	1
A0A9B7HYX9	LOW QUALITY PROTEIN: dynein regulatory complex subunit 7 OS=Bombus terrestris OX=30195 GN=LOC100642325 PE=4 SV=1	18	1	1	1	198	23.7	5.22	4.41	1	1
A0A9C6W712	Kinesin-like protein KIF20B OS=Bombus terrestris OX=30195 GN=LOC105666062 PE=3 SV=1	1	1	1	1	1493	173.4	6.37	2.31	1	1
A0A2A3E4I5	Helicase with zinc finger domain OS=Apis cerana cerana OX=94128 GN=APICC_07073 PE=4 SV=1	2	1	1	1	1357	157	8.91	2.8	1	1
A0A2A3ECS7	ESF1-like protein OS=Apis cerana cerana OX=94128 GN=APICC_06521 PE=3 SV=1	1	1	1	1	747	88.3	5.45	2.36	1	1
A0A9B2JXL9	Bifunctional 3'-phosphoadenosine 5'-phosphosulfate synthase OS=Bombus terrestris OX=30195 GN=LOC100646080 PE=3 SV=1	2	1	1	1	625	71.5	7.74	2.11	1	1
A0A9C6SSD3	chitin synthase OS=Bombus terrestris OX=30195 GN=LOC100647512 PE=4 SV=1	1	1	1	1	1565	177.6	6.98	2.28	1	1
A0A9B7D062	Phosphodiesterase OS=Bombus terrestris OX=30195 GN=LOC100648035 PE=3 SV=1	3	1	1	1	958	108.1	5.91	3.53	1	1
A0A7M7MND9	DNA repair protein RAD50 OS=Apis mellifera OX=7460 GN=LOC726642 PE=3 SV=1	3	1	1	1	1377	162	7.68	3.49	1	1
A0A7M7GUL0	Protein CBFA2T2 isoform X1 OS=Apis mellifera OX=7460 GN=LOC726335 PE=4 SV=1	1	1	1	1	875	91.2	8.57	1.9	1	1
A0A2A3ENX4	SET and MYND domain-containing protein 4 OS=Apis cerana cerana OX=94128 GN=APICC_06852 PE=4 SV=1	1	1	1	1	667	77.5	8.43	2.04	1	1
A0A7M7R579	UDP-glucuronosyltransferase OS=Apis mellifera OX=7460 GN=LOC411021 PE=3 SV=1	7	1	1	1	519	59.5	8.51	3.21	1	1
A0A9B2JVX8	Lysosomal aspartic protease OS=Bombus terrestris OX=30195 GN=LOC100646691 PE=3 SV=1	2	1	1	1	385	41.9	7.37	2.24	1	1
A0A2A3EI15	Glucose dehydrogenase [acceptor] OS=Apis cerana cerana OX=94128 GN=APICC_07834 PE=3 SV=1	5	1	1	1	625	69.7	9.04	2.9	1	1
A0A7M7LTB4	G/T mismatch-specific thymine DNA glycosylase OS=Apis mellifera OX=7460 GN=LOC725801 PE=4 SV=1	8	1	1	1	403	47	9.47	0	1	1
A0A9B2JW65	Uncharacterized protein LOC105666460 OS=Bombus terrestris OX=30195 GN=LOC105666460 PE=4 SV=1	4	1	1	1	319	36.7	6.62	2.32	1	1
A0A2A3EIY1	Dehydrogenase/reductase SDR family member OS=Apis cerana cerana OX=94128 GN=APICC_07999 PE=3 SV=1	12	1	1	1	255	28.5	8.51	2.64	1	1
A0A2A3EHC4	protein-tyrosine-phosphatase OS=Apis cerana cerana OX=94128 GN=APICC_09221 PE=4 SV=1	2	1	1	1	1275	146.3	8.09	2.67	1	1
V9ILE3	Calcium homeostasis endoplasmic reticulum protein OS=Apis cerana OX=7461 GN=ACCB11073 PE=2 SV=1	4	1	1	1	283	32.2	10.33	1.9	1	1
A0A2A3E523	Ankyrin repeat and zinc finger domain-containing protein OS=Apis cerana cerana OX=94128 GN=APICC_09085 PE=3 SV=1	2	1	1	1	798	91.1	8.15	2.41	1	1
A0A7M7L4N3	Exocyst complex component 5 OS=Apis mellifera OX=7460 GN=552574 PE=3 SV=1	1	1	1	1	601	69.8	6.09	2.05	1	1
A0A7M7MPH0	DNA polymerase OS=Apis mellifera OX=7460 GN=LOC725611 PE=3 SV=1	2	1	1	1	1401	161.3	6.76	0	1	1
A0A9B2JXV5	Xanthine dehydrogenase/oxidase isoform X2 OS=Bombus terrestris OX=30195 GN=LOC100645396 PE=3 SV=1	1	1	1	1	1222	135.4	6.96	2.08	1	1
A0A7M7GJN5	Uncharacterized protein LOC102656088 OS=Apis mellifera OX=7460 GN=LOC102656088 PE=3 SV=1	2	1	1	1	1139	131.7	9.36	2.88	1	1
A0A2A3EEJ9	Dyslexia susceptibility OS=Apis cerana cerana OX=94128 GN=APICC_06531 PE=4 SV=1	1	1	1	1	508	59.3	8.51	1.95	1	1
A0A2A3EIJ2	TBC1 domain family protein OS=Apis cerana cerana OX=94128 GN=APICC_09090 PE=4 SV=1	1	1	1	1	886	101.8	5.83	2.35	1	1
A0A9B0BV43	39S ribosomal protein L13, mitochondrial OS=Bombus terrestris OX=30195 GN=LOC100643965 PE=3 SV=1	18	1	1	1	178	21.1	9.5	0	1	1
A0A9B0F2V9	Protein phosphatase 1 regulatory subunit 7 isoform X1 OS=Bombus terrestris OX=30195 GN=LOC100646653 PE=4 SV=1	11	1	1	1	318	36.8	4.84	0	1	1
A0A9B2JSG6	Cadherin-87A isoform X1 OS=Bombus terrestris OX=30195 GN=LOC100651590 PE=4 SV=1	2	1	1	1	1908	210.4	4.82	0	1	1
A0A7M7MQB8	LOW QUALITY PROTEIN: otoferlin-like OS=Apis mellifera OX=7460 GN=LOC410318 PE=4 SV=1	1	1	1	1	1928	225.9	8.72	2.14	1	1
V9IMH9	Remodeling and spacing factor 1 OS=Apis cerana OX=7461 GN=ACCB13414 PE=2 SV=1	0	1	1	1	3006	342.9	5	1.93	1	1
A0A7M7LIH6	Uncharacterized protein LOC726658 OS=Apis mellifera OX=7460 GN=LOC726658 PE=4 SV=1	3	1	1	1	257	28.8	6.24	1.96	1	1
A0A2A3E1U9	Copia protein OS=Apis cerana cerana OX=94128 GN=APICC_01718 PE=4 SV=1	3	1	1	1	422	49.8	9.32	2.38	1	1
A0A7M7L2T3	Probable WRKY transcription factor protein 1 OS=Apis mellifera OX=7460 GN=LOC102655503 PE=4 SV=1	1	1	1	1	2266	255.3	8.29	3	1	1
A0A9B7CWW8	Uncharacterized protein LOC100646492 OS=Bombus terrestris OX=30195 GN=LOC100646492 PE=4 SV=1	6	1	1	1	593	69.3	7.24	2.64	1	1
A0A9B2MQ13	Enolase OS=Bombus terrestris OX=30195 GN=LOC100648533 PE=3 SV=1	2	1	1	1	434	47.1	6.64	2.65	1	1
A0A9C6W8J1	Uncharacterized protein LOC100649441 OS=Bombus terrestris OX=30195 GN=LOC100649441 PE=3 SV=1	1	1	1	1	993	113.7	7.91	2.34	1	1
A0A9B0F3C2	Structural maintenance of chromosomes protein OS=Bombus terrestris OX=30195 GN=LOC100648098 PE=3 SV=1	2	1	1	1	1358	156.1	7.72	2.54	1	1
A0A9B7CZE6	Protein ERGIC-53 OS=Bombus terrestris OX=30195 GN=LOC100652326 PE=4 SV=1	2	1	1	1	502	57.6	6.15	2.24	1	1
A0A7M7FYR3	Glucose dehydrogenase [FAD, quinone] OS=Apis mellifera OX=7460 GN=725427 PE=3 SV=1	1	1	1	1	588	66.5	7.97	2.12	1	1
A0A9B0F6D2	TBC1 domain family member 7 OS=Bombus terrestris OX=30195 GN=LOC100642422 PE=4 SV=1	7	1	1	1	297	34.9	8.19	2.55	1	1
A0A2A3EH73	Titin OS=Apis cerana cerana OX=94128 GN=APICC_09445 PE=4 SV=1	1	1	1	1	4953	560.1	6.2	0	1	1
A0A7M7R3N9	Glutamine-dependent NAD(+) synthetase OS=Apis mellifera OX=7460 GN=409487 PE=3 SV=1	1	1	1	1	746	84.3	7.02	2.38	1	1
A0A2A3E387	Uncharacterized protein OS=Apis cerana cerana OX=94128 GN=APICC_09519 PE=4 SV=1	10	1	1	1	306	34.8	9.06	0	1	1
A0A2A3EKX1	Sodium-coupled monocarboxylate transporter OS=Apis cerana cerana OX=94128 GN=APICC_05406 PE=3 SV=1	7	1	1	1	600	65.9	6.44	0	1	1
A0A2A3EMT9	PMS1 protein OS=Apis cerana cerana OX=94128 GN=APICC_05261 PE=3 SV=1	5	1	1	1	764	88	6.2	0	1	1
V9IKG0	Protein-serine/threonine kinase OS=Apis cerana OX=7461 GN=ACCB11189 PE=2 SV=1	12	1	1	1	358	40.8	7.25	0	1	1
A0A0F4LN40	Uncharacterized protein OS=Lactobacillus apis OX=303541 GN=JF72_15640 PE=4 SV=1	1	1	1	1	1557	167.2	8.25	3	1	1
A0A2A3EQ02	Uncharacterized protein OS=Apis cerana cerana OX=94128 GN=APICC_07175 PE=4 SV=1	7	1	1	1	340	34.1	5.17	2.89	1	1
A0A9B0BTK7	NAD(+) kinase OS=Bombus terrestris OX=30195 GN=LOC100650994 PE=3 SV=1	2	1	1	1	411	47.2	9.25	2.34	1	1
A0A7M7MKV6	Titin homolog OS=Apis mellifera OX=7460 GN=LOC725936 PE=3 SV=1	0	1	1	1	11090	1264.9	5.26	2.37	1	1
A0A2A3EIR8	Zinc finger protein OS=Apis cerana cerana OX=94128 GN=APICC_06222 PE=4 SV=1	4	1	1	1	663	76.4	7.52	0	1	1
A0A2A3EGF7	Proton-coupled amino acid transporter OS=Apis cerana cerana OX=94128 GN=APICC_09295 PE=4 SV=1	2	1	1	1	373	41.6	8.21	2.24	1	1
A0A2A3EF53	Uncharacterized protein OS=Apis cerana cerana OX=94128 GN=APICC_09349 PE=4 SV=1	1	1	1	1	2995	339.9	4.65	3.09	1	1
A0A2A3E9L3	Inorganic phosphate cotransporter OS=Apis cerana cerana OX=94128 GN=APICC_00485 PE=4 SV=1	1	1	1	1	540	60.2	7.49	2	1	1
A0A2A3EMC9	Telomere-associated protein RIF1 OS=Apis cerana cerana OX=94128 GN=APICC_07285 PE=4 SV=1	0	1	1	1	3105	354.5	5.85	1.97	1	1
A0A7M7MQW6	Lactosylceramide 4-alpha-galactosyltransferase isoform X1 OS=Apis mellifera OX=7460 GN=LOC107965795 PE=4 SV=1	11	1	1	1	353	41.2	8.72	4.02	1	1
A0A2A3EGC8	Radial spoke head OS=Apis cerana cerana OX=94128 GN=APICC_09559 PE=4 SV=1	10	1	1	1	376	42.8	7.53	3	1	1
A0A2A3EEK8	Transcription elongation factor, mitochondrial OS=Apis cerana cerana OX=94128 GN=APICC_06533 PE=4 SV=1	3	1	1	1	328	38	9.33	1.9	1	1
A0A2A3EQN6	C2H2-type domain-containing protein OS=Apis cerana cerana OX=94128 GN=APICC_07584 PE=4 SV=1	1	1	1	1	3349	380.5	5.47	3.88	1	1
A0A2A3E420	MYCBP-associated protein OS=Apis cerana cerana OX=94128 GN=APICC_07134 PE=4 SV=1	2	1	1	1	833	96.8	7.18	2.62	1	1
A0A9B0BSS2	Methionine aminopeptidase OS=Bombus terrestris OX=30195 GN=LOC100651218 PE=3 SV=1	8	1	1	1	377	42.2	6.95	0	1	1

## Sheet: TH13
Accession	Description	Coverage [%]	# Peptides	# PSMs	# Unique Peptides	# AAs	MW [kDa]	calc. pI	Score Sequest HT: Sequest HT	# Peptides (by Search Engine): Sequest HT	# Protein Groups
Q9U8X6	Glucose oxidase OS=Apis mellifera OX=7460 GN=LOC406081 PE=3 SV=1	3	2	40	2	615	67.9	6.95	160.7	2	1
A0A7M7MKH4	Actin, muscle OS=Apis mellifera OX=7460 GN=LOC725404 PE=3 SV=1	25	7	24	4	376	41.7	5.48	75.51	7	1
A0A7M6UVC2	Heat shock protein Hsp70Ab-like OS=Apis mellifera OX=7460 GN=410620 PE=3 SV=1	10	7	17	1	640	70.3	5.82	59.65	7	1
A0A9B2JX64	Delta-aminolevulinic acid dehydratase OS=Bombus terrestris OX=30195 GN=LOC100644323 PE=3 SV=1	7	4	13	2	964	106.4	6.2	51.13	4	1
A0A7M7GTH2	ATP synthase subunit beta OS=Apis mellifera OX=7460 GN=551766 PE=3 SV=1	12	3	12	2	516	55.1	5.41	34.59	3	1
V9IHL0	histone acetyltransferase OS=Apis cerana OX=7461 GN=ACCB06737 PE=2 SV=1	3	1	7	1	1457	160.4	6.86	29.37	1	1
A0A2A3ENV2	Histone H4 OS=Apis cerana cerana OX=94128 GN=APICC_08920 PE=3 SV=1	6	5	9	5	766	86.3	8.84	24.82	5	1
A0A2A3ELG9	MTOR-associated protein MEAK7 OS=Apis cerana cerana OX=94128 GN=APICC_09265 PE=4 SV=1	10	1	4	1	443	49.9	6.32	15.22	1	1
A0A7M7GN14	Intraflagellar transport protein 88 homolog OS=Apis mellifera OX=7460 GN=LOC411047 PE=4 SV=1	5	1	5	1	828	93.4	5.62	14.48	1	1
A0A9B0BYL4	Heat shock protein 83 OS=Bombus terrestris OX=30195 GN=LOC100645524 PE=3 SV=1	5	3	5	2	725	83.6	5.05	14.44	3	1
A0A2A3E8R4	Ras-related protein Rab-7a OS=Apis cerana cerana OX=94128 GN=APICC_03599 PE=3 SV=1	10	2	6	2	216	24.4	6.21	12.99	2	1
A0A7M7RAS0	Vacuolar proton pump subunit B OS=Apis mellifera OX=7460 GN=551721 PE=3 SV=1	8	2	3	2	495	55.1	5.58	12.51	2	1
A0A9B0C2C0	Uncharacterized protein LOC100648579 OS=Bombus terrestris OX=30195 GN=LOC100648579 PE=4 SV=1	3	1	3	1	1615	181.1	8.7	11.74	1	1
V9IK34	Ras-related protein Rab-2A OS=Apis cerana OX=7461 GN=ACCB10798 PE=2 SV=1	12	2	3	2	214	23.7	6.68	9.9	2	1
A0A2A3ERL8	Ubiquitin OS=Apis cerana cerana OX=94128 GN=APICC_06648 PE=4 SV=1	14	1	3	1	197	22.2	8.29	8.85	1	1
A0A2A3E509	Glyceraldehyde-3-phosphate dehydrogenase OS=Apis cerana cerana OX=94128 GN=APICC_00732 PE=3 SV=1	5	2	3	1	361	39.2	8.02	8.59	2	1
A0A9B0F5M8	Apolipophorins OS=Bombus terrestris OX=30195 GN=LOC100647222 PE=4 SV=1	1	2	3	2	3371	375	8.27	8.41	2	1
A0A9B0F6P1	Glucosylceramidase OS=Bombus terrestris OX=30195 GN=LOC100643871 PE=3 SV=1	6	2	3	2	510	58.1	5.67	8.13	2	1
A0A9B0BR83	Succinate dehydrogenase [ubiquinone] flavoprotein subunit, mitochondrial OS=Bombus terrestris OX=30195 GN=LOC100644194 PE=3 SV=1	2	1	2	1	661	72.4	7.08	7.97	1	1
A0A7M7MXH7	U5 small nuclear ribonucleoprotein 200 kDa helicase OS=Apis mellifera OX=7460 GN=LOC551530 PE=4 SV=1	2	1	3	1	2134	242.5	5.95	7.94	1	1
A0A9C6SJX9	Maternal protein tudor isoform X2 OS=Bombus terrestris OX=30195 GN=LOC100644474 PE=4 SV=1	0	1	3	1	2360	268.3	5.77	7.94	1	1
V9IG44	26S protease regulatory subunit 4 OS=Apis cerana OX=7461 GN=ACCB02014.1 PE=2 SV=1	7	2	3	2	451	50.5	6.98	7.83	2	1
A0A9B2JY63	Saccharopine dehydrogenase-like oxidoreductase isoform X2 OS=Bombus terrestris OX=30195 GN=LOC100651397 PE=3 SV=1	8	1	3	1	422	47.2	8.78	7.1	1	1
O18330	Major royal jelly protein 1 OS=Apis mellifera OX=7460 GN=MRJP1 PE=1 SV=1	5	2	3	2	432	48.9	5.34	7.05	2	1
A0A7M7MUP1	Dynein heavy chain 8, axonemal OS=Apis mellifera OX=7460 GN=LOC724806 PE=3 SV=1	1	1	2	1	4534	526.1	6.4	6.92	1	1
A0A2A3E7C8	Spermidine synthase OS=Apis cerana cerana OX=94128 GN=APICC_09203 PE=3 SV=1	13	1	2	1	293	32.6	6.35	6.78	1	1
A0A7M7TFF0	Fatty acid synthase OS=Apis mellifera OX=7460 GN=LOC411959 PE=4 SV=1	1	1	2	1	2394	268.9	7.12	6.75	1	1
A0A2A3EQD7	Dihydrolipoyllysine-residue succinyltransferase component of 2-oxoglutarate dehydrogenase complex, mitochondrial OS=Apis cerana cerana OX=94128 GN=APICC_03249 PE=3 SV=1	2	1	3	1	390	42.8	7.91	6.75	1	1
A0A7M7IFF9	Translation elongation factor 2 isoform X1 OS=Apis mellifera OX=7460 GN=409167 PE=4 SV=1	1	1	2	1	844	94.5	6.52	6.49	1	1
A0A7M7MX95	Uncharacterized protein LOC100576231 OS=Apis mellifera OX=7460 GN=LOC100576231 PE=4 SV=1	4	1	2	1	646	75.5	8.66	6.28	1	1
A4ZXC4	Triosephosphate isomerase OS=Apis mellifera OX=7460 GN=Tpi PE=2 SV=1	4	2	3	2	247	26.9	8.05	5.97	2	1
A0A9B2MUN8	NBAS subunit of NRZ tethering complex isoform X1 OS=Bombus terrestris OX=30195 GN=LOC100652028 PE=4 SV=1	2	1	3	1	1931	224.2	5.44	5.87	1	1
A0A2A3EJA6	Glucose dehydrogenase [acceptor] OS=Apis cerana cerana OX=94128 GN=APICC_07747 PE=3 SV=1	5	1	2	1	684	77.5	9.45	5.44	1	1
A0A9B0C7G9	Protein phosphatase 1L isoform X2 OS=Bombus terrestris OX=30195 GN=LOC100650551 PE=3 SV=1	2	1	2	1	481	53.9	8.25	5.4	1	1
A0A9B0BM03	Small ribosomal subunit protein uS12 OS=Bombus terrestris OX=30195 GN=LOC100648608 PE=3 SV=1	8	1	2	1	143	16	10.49	5.13	1	1
V9IDW7	14-3-3 protein epsilon OS=Apis cerana OX=7461 GN=ACCB01495.2 PE=2 SV=1	9	2	2	2	234	26.4	4.96	5.08	2	1
A0A9B2JUP6	GTP-binding protein SAR1 OS=Bombus terrestris OX=30195 GN=LOC100650902 PE=3 SV=1	6	1	2	1	193	21.7	6.55	4.95	1	1
A0A9B2JS10	Glucosylceramidase OS=Bombus terrestris OX=30195 GN=LOC100643512 PE=3 SV=1	2	2	2	2	511	57.5	5.55	4.82	2	1
C4PEE0	Ribosomal protein S5 (Fragment) OS=Bombus terrestris OX=30195 PE=2 SV=1	12	1	2	1	83	9.2	11.43	4.69	1	1
A0A8U0WQC4	alpha-glucosidase OS=Apis mellifera OX=7460 GN=hbg2 PE=4 SV=1	2	1	2	1	580	66.5	6.28	4.66	1	1
A0A7M7GN38	40S ribosomal protein S8 OS=Apis mellifera OX=7460 GN=406126 PE=3 SV=1	4	1	2	1	208	23.9	10.59	4.64	1	1
A0A7M7RB98	Clathrin heavy chain OS=Apis mellifera OX=7460 GN=550716 PE=3 SV=1	1	1	2	1	1678	192	5.94	4.45	1	1
A0A9B2MPY4	Mediator of RNA polymerase II transcription subunit 12 OS=Bombus terrestris OX=30195 GN=LOC100650484 PE=4 SV=1	3	2	2	2	717	81.3	5.06	4.45	2	1
A0A2A3E5S0	Uncharacterized protein OS=Apis cerana cerana OX=94128 GN=APICC_08520 PE=4 SV=1	10	1	1	1	483	54.1	9.22	4.15	1	1
A0A7M7GNQ9	Ral GTPase-activating protein subunit beta isoform X3 OS=Apis mellifera OX=7460 GN=412130 PE=4 SV=1	3	1	1	1	1548	171.3	6.39	4.13	1	1
A0A7M7TEV9	Succinyl-CoA:3-ketoacid-coenzyme A transferase OS=Apis mellifera OX=7460 GN=409157 PE=3 SV=1	9	1	1	1	541	58.9	5.57	4.11	1	1
A0A9B7CXZ1	GTPase-activating protein CdGAPr isoform X6 OS=Bombus terrestris OX=30195 GN=LOC100646797 PE=3 SV=1	1	1	2	1	1531	169.6	6.4	4.09	1	1
A0A9B0BDN6	Clustered mitochondria protein homolog OS=Bombus terrestris OX=30195 GN=LOC100644799 PE=3 SV=1	1	1	2	1	1409	159.7	6.44	4.07	1	1
A0A9C6SFP8	histone acetyltransferase OS=Bombus terrestris OX=30195 GN=LOC100648535 PE=3 SV=1	2	1	1	1	2683	291.5	8.16	4.06	1	1
A0A9B2JTY3	Protein-serine/threonine kinase OS=Bombus terrestris OX=30195 GN=LOC100651342 PE=3 SV=1	10	1	1	1	422	48.3	7.27	3.94	1	1
A0A7M7R6C8	Aspartate aminotransferase OS=Apis mellifera OX=7460 GN=412675 PE=3 SV=1	2	1	2	1	429	48	9.22	3.89	1	1
A0A9C6SUA8	Collagen alpha chain CG42342 isoform X6 OS=Bombus terrestris OX=30195 GN=LOC100645348 PE=4 SV=1	7	1	2	1	698	70.2	6.2	3.82	1	1
V9ILQ9	BAG domain-containing protein OS=Apis cerana OX=7461 GN=ACCB12291 PE=2 SV=1	6	1	1	1	705	81.5	6.1	3.59	1	1
A0A7M7MNP0	RecQ-mediated genome instability protein 1 OS=Apis mellifera OX=7460 GN=LOC100576708 PE=3 SV=1	6	1	1	1	572	66.7	5.45	3.55	1	1
A0A7M7MQV5	Alpha-tocopherol transfer protein isoform X3 OS=Apis mellifera OX=7460 GN=107964020 PE=4 SV=1	10	1	2	1	312	36.5	5.94	3.43	1	1
A0A9B2MNF6	Ubiquitin conjugation factor E4 B OS=Bombus terrestris OX=30195 GN=LOC100649777 PE=3 SV=1	3	1	1	1	1103	125.4	6.38	3.42	1	1
A0A2A3EB16	Tyrosine kinase receptor Cad96Ca OS=Apis cerana cerana OX=94128 GN=APICC_06664 PE=4 SV=1	4	1	2	1	669	74.9	5.77	3.32	1	1
A0A9B2MPF3	Cytosolic non-specific dipeptidase OS=Bombus terrestris OX=30195 GN=LOC100648827 PE=3 SV=1	3	1	1	1	478	53	6.02	3.28	1	1
A0A2A3E7F8	Zinc finger protein OS=Apis cerana cerana OX=94128 GN=APICC_10064 PE=4 SV=1	6	1	1	1	546	61.5	9.07	3.27	1	1
A0A2A3E5P3	Cytochrome P450 6A1 OS=Apis cerana cerana OX=94128 GN=APICC_04307 PE=3 SV=1	6	1	1	1	503	58.6	7.43	3.25	1	1
A0A2A3EIL1	DEP domain-containing protein OS=Apis cerana cerana OX=94128 GN=APICC_02260 PE=4 SV=1	2	1	1	1	1573	180.3	7.2	3.25	1	1
A0A7M7MYC2	PI-PLC X domain-containing protein 1-like isoform X1 OS=Apis mellifera OX=7460 GN=LOC101664701 PE=4 SV=1	9	1	1	1	452	51.6	8.7	3.24	1	1
A0A2A3EP45	3-dehydrosphinganine reductase OS=Apis cerana cerana OX=94128 GN=APICC_07007 PE=3 SV=1	10	1	2	1	356	39.4	7.85	3.22	1	1
A0A9B7CZ74	Uncharacterized protein LOC100649041 OS=Bombus terrestris OX=30195 GN=LOC100649041 PE=4 SV=1	11	1	1	1	260	30.3	9.6	3.18	1	1
A0A9C6W7S0	Tight junction protein ZO-1 isoform X1 OS=Bombus terrestris OX=30195 GN=LOC100649923 PE=4 SV=1	3	1	1	1	1214	133.3	9.16	3.17	1	1
A0A9B2MT76	Uncharacterized protein LOC100650668 isoform X6 OS=Bombus terrestris OX=30195 GN=LOC100650668 PE=4 SV=1	2	1	1	1	1285	141	7.33	3.16	1	1
A0A7M7KY80	Uncharacterized protein LOC408661 isoform X2 OS=Apis mellifera OX=7460 GN=LOC408661 PE=3 SV=1	3	1	1	1	934	99.5	5.44	3.1	1	1
A0A7M7GST2	Collagen alpha-1(XXII) chain isoform X4 OS=Apis mellifera OX=7460 GN=LOC412865 PE=4 SV=1	3	1	1	1	1167	122.2	6.4	2.97	1	1
V9IET6	Acetyl-CoA carboxylase 1 OS=Apis cerana OX=7461 GN=ACCB01858.1 PE=2 SV=1	2	1	1	1	2305	260.5	6.29	2.95	1	1
A0A7M7MWD1	RCR-type E3 ubiquitin transferase OS=Apis mellifera OX=7460 GN=LOC551203 PE=3 SV=1	1	1	1	1	4604	507.8	7.37	2.94	1	1
A0A7M7GZG2	Mothers against decapentaplegic homolog OS=Apis mellifera OX=7460 GN=LOC412601 PE=3 SV=1	7	1	1	1	427	47.8	7.05	2.9	1	1
A0A1I9UVU8	CLIP domain-containing serine protease OS=Apis cerana cerana OX=94128 PE=2 SV=1	3	1	1	1	353	39.4	6.61	2.9	1	1
A0A7M7ML32	Titin isoform X5 OS=Apis mellifera OX=7460 GN=LOC551259 PE=3 SV=1	0	1	1	1	21287	2415.3	5.38	2.84	1	1
A0A7M7GS09	Small ribosomal subunit protein eS28 OS=Apis mellifera OX=7460 GN=724531 PE=3 SV=1	23	1	1	1	65	7.4	10.37	2.83	1	1
A0A2A3EH78	Uncharacterized protein OS=Apis cerana cerana OX=94128 GN=APICC_02550 PE=4 SV=1	17	1	1	1	149	17.3	6.58	2.81	1	1
A0A9C6SJG0	Serine-rich adhesin for platelets isoform X1 OS=Bombus terrestris OX=30195 GN=LOC100643462 PE=4 SV=1	3	1	1	1	1368	151.2	5.16	2.8	1	1
A0A2A3ESZ0	Apolipophorin OS=Apis cerana cerana OX=94128 GN=APICC_07098 PE=4 SV=1	0	1	1	1	3438	383.9	8.54	2.74	1	1
A0A9B7CZ28	protein-tyrosine-phosphatase OS=Bombus terrestris OX=30195 GN=LOC100642418 PE=4 SV=1	1	1	1	1	1954	223.8	7.49	2.71	1	1
A0A7M7R8W1	Uncharacterized protein LOC408608 OS=Apis mellifera OX=7460 GN=408608 PE=4 SV=1	6	1	1	1	181	19.4	7.18	2.7	1	1
V9I8Q2	Muscle M-line assembly protein unc-89 OS=Apis cerana OX=7461 GN=ACCB00107.2 PE=2 SV=1	3	1	1	1	774	86.2	8.84	2.63	1	1
A0A9B2MQ63	Serine/threonine-protein kinase ICK isoform X3 OS=Bombus terrestris OX=30195 GN=LOC100642408 PE=4 SV=1	4	1	1	1	577	66.8	9.38	2.63	1	1
A0A7M7GN54	protein-synthesizing GTPase OS=Apis mellifera OX=7460 GN=685996 PE=4 SV=1	2	1	1	1	962	108.4	8.4	2.62	1	1
A0A7M7TFX7	Inorganic phosphate cotransporter OS=Apis mellifera OX=7460 GN=551863 PE=4 SV=1	2	1	1	1	477	52.6	8.31	2.56	1	1
A0A7M7L503	procollagen-proline 4-dioxygenase OS=Apis mellifera OX=7460 GN=LOC408862 PE=3 SV=1	4	1	1	1	506	58.1	6.64	2.53	1	1
A0A9B0BNZ1	Large ribosomal subunit protein uL11 OS=Bombus terrestris OX=30195 GN=LOC100645229 PE=3 SV=1	30	2	2	2	165	17.8	9.44	2.39	2	1
A0A9B0BY10	Large ribosomal subunit protein uL6 OS=Bombus terrestris OX=30195 GN=LOC100644293 PE=3 SV=1	5	1	1	1	190	21.5	9.86	2.39	1	1
A0A9B0BXG3	Icarapin-like OS=Bombus terrestris OX=30195 GN=LOC100642807 PE=4 SV=1	10	1	1	1	230	25.3	4.61	2.39	1	1
A0A9B2JRU3	Survival of motor neuron-related-splicing factor 30 OS=Bombus terrestris OX=30195 GN=LOC100651594 PE=3 SV=1	3	1	1	1	703	80.1	9.45	2.38	1	1
A0A7M7MR23	phospholipase A1 OS=Apis mellifera OX=7460 GN=LOC727193 PE=3 SV=1	13	2	2	2	304	34.1	6.44	2.36	2	1
A0A7M7M108	GATOR complex protein WDR59 isoform X3 OS=Apis mellifera OX=7460 GN=410345 PE=3 SV=1	3	1	1	1	903	102.3	7.85	2.3	1	1
V9IHS7	Ras-related protein Rab-18-B OS=Apis cerana OX=7461 GN=ACCB09681 PE=2 SV=1	6	1	1	1	185	21.1	7.33	2.3	1	1
A0A9B0F4S0	Developmentally-regulated GTP-binding protein 2 OS=Bombus terrestris OX=30195 GN=LOC100642528 PE=4 SV=1	3	1	1	1	363	40.8	8.48	2.28	1	1
A0A7M7GUQ4	Apoptotic protease-activating factor 1-like isoform X1 OS=Apis mellifera OX=7460 GN=LOC100578356 PE=4 SV=1	1	1	1	1	1372	159	6.9	2.24	1	1
A0A9B0BUH6	Protein Star isoform X1 OS=Bombus terrestris OX=30195 GN=LOC100647171 PE=4 SV=1	3	1	1	1	340	38.1	7.03	2.24	1	1
A0A7M7R6N0	Sodium/potassium-transporting ATPase subunit beta-2 OS=Apis mellifera OX=7460 GN=408722 PE=3 SV=1	3	1	1	1	315	36	7.97	2.22	1	1
V9IGU4	Dihydropyrimidinase OS=Apis cerana OX=7461 GN=ACCB08291 PE=2 SV=1	1	1	1	1	552	60.8	6.29	2.2	1	1
A0A2A3EGF7	Proton-coupled amino acid transporter OS=Apis cerana cerana OX=94128 GN=APICC_09295 PE=4 SV=1	2	1	1	1	373	41.6	8.21	2.2	1	1
A0A9B2MQ13	Enolase OS=Bombus terrestris OX=30195 GN=LOC100648533 PE=3 SV=1	2	1	1	1	434	47.1	6.64	2.11	1	1
A0A9C6SFU4	Titin isoform X7 OS=Bombus terrestris OX=30195 GN=LOC100642686 PE=4 SV=1	0	1	1	1	7070	758.1	6.9	2.1	1	1
A0A2A3E9T9	Transmembrane 9 superfamily member OS=Apis cerana cerana OX=94128 GN=APICC_08971 PE=3 SV=1	1	1	1	1	662	75.9	7.85	2.09	1	1
A0A7M7MP72	Protein FAM13A OS=Apis mellifera OX=7460 GN=LOC410170 PE=3 SV=1	1	1	1	1	876	99.9	8.57	2.09	1	1
A0A2A3ENV8	phosphoinositide 5-phosphatase OS=Apis cerana cerana OX=94128 GN=APICC_03976 PE=3 SV=1	1	1	1	1	1152	129.6	7.61	2.07	1	1
A0A7M7R3N9	Glutamine-dependent NAD(+) synthetase OS=Apis mellifera OX=7460 GN=409487 PE=3 SV=1	1	1	1	1	746	84.3	7.02	2.06	1	1
A0A9B2MKR6	40S ribosomal protein S25 OS=Bombus terrestris OX=30195 GN=LOC100647377 PE=3 SV=1	8	1	1	1	119	13.4	10.36	2.03	1	1
V9IAZ3	Phosphate carrier protein OS=Apis cerana OX=7461 GN=ACCB00419.1 PE=2 SV=1	2	1	1	1	354	39.1	9.1	2.01	1	1
A0A7M7MP63	ATP-dependent RNA helicase DHX30 OS=Apis mellifera OX=7460 GN=LOC726077 PE=3 SV=1	1	1	1	1	947	109.9	8.09	2.01	1	1
A0A2A3E872	Fanconi anemia group D2 protein OS=Apis cerana cerana OX=94128 GN=APICC_00657 PE=4 SV=1	1	1	1	1	1380	159.7	7.12	1.99	1	1
A0A7M7MP59	Lebercilin isoform X1 OS=Apis mellifera OX=7460 GN=LOC726219 PE=3 SV=1	1	1	1	1	786	92.8	7.11	1.97	1	1
Q05GU1	Fucosyltransferase OS=Apis mellifera carnica OX=88217 GN=fucTC PE=2 SV=1	2	1	1	1	399	47.1	7.2	1.97	1	1
A0A2A3E9L3	Inorganic phosphate cotransporter OS=Apis cerana cerana OX=94128 GN=APICC_00485 PE=4 SV=1	1	1	1	1	540	60.2	7.49	1.96	1	1
A0A9C6SBD6	UDP-glycosyltransferase UGT5-like isoform X1 OS=Bombus terrestris OX=30195 GN=LOC100647646 PE=4 SV=1	2	1	1	1	530	61.1	8.88	1.96	1	1
A0A9C6S540	Protein unc-79 homolog isoform X4 OS=Bombus terrestris OX=30195 GN=LOC100649255 PE=4 SV=1	0	1	1	1	2779	311.5	6.57	1.95	1	1
A0A9B2JXT9	AP complex subunit sigma OS=Bombus terrestris OX=30195 GN=LOC100644109 PE=3 SV=1	5	1	1	1	142	17	6.18	1.95	1	1
A0A2A3E2N4	NHL repeat-containing protein OS=Apis cerana cerana OX=94128 GN=APICC_09526 PE=3 SV=1	1	1	1	1	766	87	6.07	1.92	1	1
A0A9C6SFL4	Centrosomal protein of 89 kDa OS=Bombus terrestris OX=30195 GN=LOC100645853 PE=4 SV=1	1	1	1	1	636	75.2	7.43	1.92	1	1
A0A9B2JW88	Chitinase-like protein Idgf4 isoform X1 OS=Bombus terrestris OX=30195 GN=LOC100650230 PE=3 SV=1	2	1	1	1	440	48.7	7.23	1.9	1	1
A0A9B0C2W4	SRR1-like protein OS=Bombus terrestris OX=30195 GN=LOC100650824 PE=3 SV=1	10	1	1	1	287	33.4	6.29	0	1	1
A0A7M7R7I9	Alkylated DNA repair protein alkB homolog 8 OS=Apis mellifera OX=7460 GN=411649 PE=4 SV=1	5	1	1	1	584	68.3	8.32	0	1	1
A0A2A3EJY9	Glucose dehydrogenase [acceptor] OS=Apis cerana cerana OX=94128 GN=APICC_02452 PE=3 SV=1	14	2	2	2	571	63.5	6.4	0	2	1
A0A9C6S734	phosphoribosylamine--glycine ligase OS=Bombus terrestris OX=30195 GN=LOC100649405 PE=3 SV=1	6	1	1	1	586	62.7	7.3	0	1	1
A0A9C6SD16	Discoidin domain-containing receptor 2 isoform X3 OS=Bombus terrestris OX=30195 GN=LOC100647971 PE=4 SV=1	3	1	1	1	871	97.5	6.37	0	1	1
A0A7M7MUY7	Retinol-binding protein pinta-like isoform X2 OS=Apis mellifera OX=7460 GN=LOC100576855 PE=4 SV=1	12	1	3	1	271	32.1	9.19	0	1	1
A0A9B0C291	Uncharacterized protein LOC100646038 OS=Bombus terrestris OX=30195 GN=LOC100646038 PE=3 SV=1	7	1	1	1	616	69.5	9.03	0	1	1
A0A9C6VY06	TNF receptor-associated factor 4 isoform X2 OS=Bombus terrestris OX=30195 GN=LOC100650432 PE=4 SV=1	8	1	1	1	409	46.5	8.5	0	1	1
A0A9B2MRJ7	Down syndrome cell adhesion molecule-like protein Dscam2 isoform X3 OS=Bombus terrestris OX=30195 GN=LOC100643520 PE=4 SV=1	1	1	1	1	2039	223.9	6.98	0	1	1
A0A9B2ML79	Cadherin-23 isoform X1 OS=Bombus terrestris OX=30195 GN=LOC100642922 PE=4 SV=1	2	1	1	1	1897	212	4.88	0	1	1
A0A9C6SLV0	Titin homolog isoform X1 OS=Bombus terrestris OX=30195 GN=LOC100643406 PE=3 SV=1	0	1	1	1	10501	1191.4	5.01	0	1	1
A0A7M7GTP1	Obscurin isoform X2 OS=Apis mellifera OX=7460 GN=408830 PE=3 SV=1	1	1	1	1	5325	599.6	5.48	0	1	1
A0A9C6SF10	PHD finger protein 20 isoform X6 OS=Bombus terrestris OX=30195 GN=LOC100651907 PE=4 SV=1	3	1	1	1	1268	144.7	6.4	0	1	1
A0A9C6W0A8	Leucine-rich repeat-containing protein 15 OS=Bombus terrestris OX=30195 GN=LOC100650242 PE=4 SV=1	5	1	1	1	629	70.7	5.17	0	1	1
A0A9C6SEN8	Protein tiptop isoform X1 OS=Bombus terrestris OX=30195 GN=LOC100650416 PE=3 SV=1	4	1	1	1	1427	146.5	7.74	0	1	1
A0A7M7IEK4	Helicase domino isoform X1 OS=Apis mellifera OX=7460 GN=413341 PE=3 SV=1	1	1	1	1	3138	350.8	6.73	0	1	1
A0A2A3E7V5	Scm with four MBT domains protein OS=Apis cerana cerana OX=94128 GN=APICC_04127 PE=4 SV=1	3	1	2	1	1367	155.6	4.59	0	1	1
A0A2A3EL40	Cell adhesion molecule OS=Apis cerana cerana OX=94128 GN=APICC_07454 PE=4 SV=1	9	1	1	1	427	47.6	7.65	0	1	1
A0A7M7MKX6	Ras-specific guanine nucleotide-releasing factor 2 isoform X7 OS=Apis mellifera OX=7460 GN=LOC726401 PE=4 SV=1	3	1	1	1	1497	168.6	8.03	0	1	1
A0A9C6STN6	WD repeat-containing protein 91 OS=Bombus terrestris OX=30195 GN=LOC100652094 PE=3 SV=1	4	1	1	1	595	66.9	7.77	0	1	1
A0A7M7IHQ6	Protein lifeguard 2 OS=Apis mellifera OX=7460 GN=100576831 PE=3 SV=1	11	1	1	1	293	34.1	7.81	0	1	1
A0A9B0BY96	Nuclear pore complex protein Nup154 OS=Bombus terrestris OX=30195 GN=LOC100646023 PE=3 SV=1	3	1	1	1	1305	146.1	6.3	0	1	1
A0A2A3EPK3	acetyl-CoA C-acetyltransferase OS=Apis cerana cerana OX=94128 GN=APICC_04456 PE=3 SV=1	8	1	1	1	465	50.9	7.65	0	1	1

## Sheet: AA01
Accession	Description	Coverage [%]	# Peptides	# PSMs	# Unique Peptides	# AAs	MW [kDa]	calc. pI	Score Sequest HT: Sequest HT	# Peptides (by Search Engine): Sequest HT	# Protein Groups
Q9U8X6	Glucose oxidase OS=Apis mellifera OX=7460 GN=LOC406081 PE=3 SV=1	3	2	31	2	615	67.9	6.95	128.17	2	1
A0A2A3E5Y1	Glucose dehydrogenase [acceptor] OS=Apis cerana cerana OX=94128 GN=APICC_02289 PE=3 SV=1	4	2	23	2	571	62.8	7.2	67.67	2	1
O18330	Major royal jelly protein 1 OS=Apis mellifera OX=7460 GN=MRJP1 PE=1 SV=1	26	8	17	8	432	48.9	5.34	52.48	8	1
V9IF08	Cathepsin L OS=Apis cerana OX=7461 GN=ACCB01948.1 PE=2 SV=1	11	2	5	2	345	38.8	7.27	14.44	2	1
Q17060	Major royal jelly protein 3 OS=Apis mellifera OX=7460 GN=MRJP3 PE=1 SV=1	4	2	4	2	544	61.6	6.96	9.29	2	1
A0A7M7MR23	phospholipase A1 OS=Apis mellifera OX=7460 GN=LOC727193 PE=3 SV=1	13	2	4	2	304	34.1	6.44	4.47	2	1
Q17058	Alpha-glucosidase OS=Apis mellifera OX=7460 PE=1 SV=1	2	1	3	1	567	65.5	5.24	7.17	1	1
A0A7M7MKH4	Actin, muscle OS=Apis mellifera OX=7460 GN=LOC725404 PE=3 SV=1	8	2	3	2	376	41.7	5.48	7.93	2	1
A0A8U0WQC4	alpha-glucosidase OS=Apis mellifera OX=7460 GN=hbg2 PE=4 SV=1	2	1	3	1	580	66.5	6.28	6.27	1	1
A0A7M7MUM1	Glucose dehydrogenase [FAD, quinone] OS=Apis mellifera OX=7460 GN=LOC410746 PE=3 SV=1	2	1	3	1	800	90.9	5.76	7.39	1	1
A0A9B0BQL5	Regucalcin OS=Bombus terrestris OX=30195 GN=LOC100644382 PE=3 SV=1	3	1	2	1	338	36.9	7.94	4.58	1	1
A0A9C6W7S0	Tight junction protein ZO-1 isoform X1 OS=Bombus terrestris OX=30195 GN=LOC100649923 PE=4 SV=1	3	1	2	1	1214	133.3	9.16	6.89	1	1
A0A9C6SFN9	Dynein axonemal intermediate chain 2 OS=Bombus terrestris OX=30195 GN=LOC110119634 PE=3 SV=1	16	1	2	1	250	27.8	6.2	2.85	1	1
A0A2A3E934	Metabotropic glutamate receptor OS=Apis cerana cerana OX=94128 GN=APICC_08323 PE=4 SV=1	4	1	2	1	974	110.6	9.04	0	1	1
A0A9B0F6P1	Glucosylceramidase OS=Bombus terrestris OX=30195 GN=LOC100643871 PE=3 SV=1	2	1	2	1	510	58.1	5.67	4.91	1	1
A0A2A3EB85	UDP-glucose 6-dehydrogenase OS=Apis cerana cerana OX=94128 GN=APICC_00443 PE=3 SV=1	2	1	1	1	477	52.6	6.14	1.93	1	1
A0A7M7GQW6	Phosphatidylinositol-binding clathrin assembly protein unc-11 isoform X1 OS=Apis mellifera OX=7460 GN=409435 PE=3 SV=1	5	1	1	1	891	93.7	7.91	3.38	1	1
A0A9B2JW88	Chitinase-like protein Idgf4 isoform X1 OS=Bombus terrestris OX=30195 GN=LOC100650230 PE=3 SV=1	2	1	1	1	440	48.7	7.23	2.02	1	1
A0A9B2JVI2	Transferrin OS=Bombus terrestris OX=30195 GN=LOC100650460 PE=3 SV=1	1	1	1	1	706	77.7	6.96	2.1	1	1
A0A9B7CYQ2	Signal transducer and activator of transcription OS=Bombus terrestris OX=30195 GN=LOC100647789 PE=3 SV=1	3	1	1	1	787	88.4	8.06	2.37	1	1
A0A1I9UVU8	CLIP domain-containing serine protease OS=Apis cerana cerana OX=94128 PE=2 SV=1	3	1	1	1	353	39.4	6.61	2.48	1	1
A0A9B2JNN3	JNK-interacting protein 1 isoform X4 OS=Bombus terrestris OX=30195 GN=LOC100647809 PE=3 SV=1	5	1	1	1	492	53.9	6.06	2.42	1	1
A0A9B2MPF3	Cytosolic non-specific dipeptidase OS=Bombus terrestris OX=30195 GN=LOC100648827 PE=3 SV=1	3	1	1	1	478	53	6.02	2.83	1	1
A0A9B2JS10	Glucosylceramidase OS=Bombus terrestris OX=30195 GN=LOC100643512 PE=3 SV=1	2	1	1	1	511	57.5	5.55	1.93	1	1
A0A7M7MQN8	Bee-milk protein OS=Apis mellifera OX=7460 GN=406116 PE=3 SV=1	2	1	1	1	364	41.1	7.42	2.24	1	1
A0A9C6SH96	Venom acid phosphatase Acph-1 isoform X2 OS=Bombus terrestris OX=30195 GN=LOC100647178 PE=3 SV=1	2	1	1	1	411	47	6.86	2.57	1	1
A0A7M7SRH8	Protein tiptop isoform X2 OS=Apis mellifera OX=7460 GN=LOC102654448 PE=3 SV=1	1	1	1	1	1467	149.4	7.85	2.03	1	1
A0A9B2JP20	Uncharacterized protein LOC105666148 OS=Bombus terrestris OX=30195 GN=LOC105666148 PE=4 SV=1	4	1	1	1	156	18.5	11.36	2.24	1	1
A0A2A3EU74	Thioredoxin domain-containing protein OS=Apis cerana cerana OX=94128 GN=APICC_01244 PE=4 SV=1	12	1	1	1	292	33.6	6.27	3.04	1	1
A0A9B2JMX2	Uncharacterized protein LOC100647653 isoform X1 OS=Bombus terrestris OX=30195 GN=LOC100647653 PE=4 SV=1	6	1	1	1	271	32.1	9.35	3.03	1	1
P91849	Histone H4 OS=Apis mellifera OX=7460 PE=3 SV=3	10	1	1	1	103	11.3	11.05	2.68	1	1
A0A9B2JSP2	Non-homologous end-joining factor 1 isoform X2 OS=Bombus terrestris OX=30195 GN=LOC100649636 PE=3 SV=1	10	1	1	1	354	41.7	8.43	3.3	1	1
A0A9B0F6N4	Cathepsin L OS=Bombus terrestris OX=30195 GN=LOC100645780 PE=3 SV=1	3	1	1	1	343	38.4	6.9	1.96	1	1
A0A7M7H0L7	Serine/threonine-protein kinase ATR OS=Apis mellifera OX=7460 GN=LOC100576402 PE=3 SV=1	1	1	1	1	2489	288.8	7.77	3.6	1	1
A0A2A3ETT8	Charged multivesicular body protein OS=Apis cerana cerana OX=94128 GN=APICC_00019 PE=3 SV=1	1	1	1	1	3241	370.2	5.43	3.15	1	1
A0A9C6SVZ1	LOW QUALITY PROTEIN: uncharacterized protein LOC100646280 OS=Bombus terrestris OX=30195 GN=LOC100646280 PE=4 SV=1	8	1	1	1	404	47.3	9.2	3.76	1	1
A0A7M7IQ92	Arylsulfatase B isoform X2 OS=Apis mellifera OX=7460 GN=LOC411657 PE=3 SV=1	2	1	1	1	564	64.5	7.24	2.12	1	1
A0A7M7MQ90	Bee-milk protein OS=Apis mellifera OX=7460 GN=406091 PE=3 SV=1	3	1	1	1	452	51.1	7.08	3.61	1	1
A0A9B0BYB6	Sortilin-related receptor OS=Bombus terrestris OX=30195 GN=LOC100646183 PE=3 SV=1	2	1	1	1	2160	243.8	5.67	2.81	1	1
A0A9B2JVA0	Aldo-keto reductase family 1 member B1 OS=Bombus terrestris OX=30195 GN=LOC100652140 PE=4 SV=1	3	1	1	1	317	35.9	7.42	2.43	1	1
A0A9B0C258	Lipase OS=Bombus terrestris OX=30195 GN=LOC100647241 PE=3 SV=1	6	1	1	1	438	50	6.47	2.7	1	1
A0A9C6SRJ1	Dynein axonemal heavy chain 7 OS=Bombus terrestris OX=30195 GN=LOC100644855 PE=3 SV=1	1	1	1	1	3298	379	5.41	5.45	1	1
A0A9C6SA58	Uncharacterized protein LOC125385295 OS=Bombus terrestris OX=30195 GN=LOC125385295 PE=4 SV=1	1	1	1	1	1463	166.8	8.41	2.06	1	1

## Sheet: AA06
Accession	Description	Coverage [%]	# Peptides	# PSMs	# Unique Peptides	# AAs	MW [kDa]	calc. pI	Score Sequest HT: Sequest HT	# Peptides (by Search Engine): Sequest HT	# Protein Groups
Q9U8X6	Glucose oxidase OS=Apis mellifera OX=7460 GN=LOC406081 PE=3 SV=1	3	2	34	2	615	67.9	6.95	135.31	2	1
A0A2A3E5Y1	Glucose dehydrogenase [acceptor] OS=Apis cerana cerana OX=94128 GN=APICC_02289 PE=3 SV=1	4	2	31	2	571	62.8	7.2	97.24	2	1
A0A7M6UVC2	Heat shock protein Hsp70Ab-like OS=Apis mellifera OX=7460 GN=410620 PE=3 SV=1	8	5	9	1	640	70.3	5.82	34.04	5	1
A0A7M7MKH4	Actin, muscle OS=Apis mellifera OX=7460 GN=LOC725404 PE=3 SV=1	23	6	11	6	376	41.7	5.48	28.95	6	1
A0A9B0F2L4	Endoplasmic reticulum chaperone BiP isoform X1 OS=Bombus terrestris OX=30195 GN=LOC100644323 PE=3 SV=1	4	3	7	1	655	72.6	5.34	27.68	3	1
V9IF08	Cathepsin L OS=Apis cerana OX=7461 GN=ACCB01948.1 PE=2 SV=1	6	1	6	1	345	38.8	7.27	25.67	1	1
A0A7M7MR23	phospholipase A1 OS=Apis mellifera OX=7460 GN=LOC727193 PE=3 SV=1	18	3	7	3	304	34.1	6.44	17	3	1
A0A9C6VYM6	Fasciclin-2 isoform X1 OS=Bombus terrestris OX=30195 GN=LOC100642967 PE=4 SV=1	5	3	6	2	898	100.6	6.99	15.66	3	1
A0A2A3EHZ9	Glucose dehydrogenase [acceptor] OS=Apis cerana cerana OX=94128 GN=APICC_02451 PE=3 SV=1	2	2	5	2	1185	133.8	5.94	13.89	2	1
A0A7M7LME1	Fasciclin-2 isoform X1 OS=Apis mellifera OX=7460 GN=409849 PE=4 SV=1	4	3	5	2	897	100.5	7.14	12.09	3	1
A0A7M7RAS0	Vacuolar proton pump subunit B OS=Apis mellifera OX=7460 GN=551721 PE=3 SV=1	13	2	5	2	495	55.1	5.58	10.26	2	1
A0A2A3ENV2	Histone H4 OS=Apis cerana cerana OX=94128 GN=APICC_08920 PE=3 SV=1	3	2	3	2	766	86.3	8.84	8.21	2	1
A0A9B2MPY4	Mediator of RNA polymerase II transcription subunit 12 OS=Bombus terrestris OX=30195 GN=LOC100650484 PE=4 SV=1	3	2	3	2	717	81.3	5.06	7.22	2	1
A0A9B0BYL4	Heat shock protein 83 OS=Bombus terrestris OX=30195 GN=LOC100645524 PE=3 SV=1	4	2	3	2	725	83.6	5.05	6.94	2	1
A0A2A3ERL8	Ubiquitin OS=Apis cerana cerana OX=94128 GN=APICC_06648 PE=4 SV=1	20	2	3	2	197	22.2	8.29	6.8	2	1
A0A2A3EB85	UDP-glucose 6-dehydrogenase OS=Apis cerana cerana OX=94128 GN=APICC_00443 PE=3 SV=1	2	1	2	1	477	52.6	6.14	5.77	1	1
A0A7M7R4I7	Trehalase OS=Apis mellifera OX=7460 GN=LOC410484 PE=3 SV=1	2	1	2	1	578	67.1	5.8	5.43	1	1
A0A2A3EKM5	6-phosphogluconate dehydrogenase, decarboxylating OS=Apis cerana cerana OX=94128 GN=APICC_01974 PE=3 SV=1	2	1	2	1	482	52.9	7.68	5.42	1	1
A0A9C6SH96	Venom acid phosphatase Acph-1 isoform X2 OS=Bombus terrestris OX=30195 GN=LOC100647178 PE=3 SV=1	2	1	2	1	411	47	6.86	5.36	1	1
A0A9B0F6P1	Glucosylceramidase OS=Bombus terrestris OX=30195 GN=LOC100643871 PE=3 SV=1	2	1	2	1	510	58.1	5.67	5.3	1	1
A0A9C6WDA9	Zinc finger protein 853 isoform X5 OS=Bombus terrestris OX=30195 GN=LOC100646754 PE=4 SV=1	2	1	2	1	1011	108.1	8.38	4.9	1	1
A0A1I9UVU8	CLIP domain-containing serine protease OS=Apis cerana cerana OX=94128 PE=2 SV=1	3	1	2	1	353	39.4	6.61	4.69	1	1
A0A7M7R8W1	Uncharacterized protein LOC408608 OS=Apis mellifera OX=7460 GN=408608 PE=4 SV=1	6	1	2	1	181	19.4	7.18	4.62	1	1
A0A8U0WQC4	alpha-glucosidase OS=Apis mellifera OX=7460 GN=hbg2 PE=4 SV=1	2	1	2	1	580	66.5	6.28	4.48	1	1
A0A9B0F5M8	Apolipophorins OS=Bombus terrestris OX=30195 GN=LOC100647222 PE=4 SV=1	1	2	2	2	3371	375	8.27	4.36	2	1
A0A2A3E8R4	Ras-related protein Rab-7a OS=Apis cerana cerana OX=94128 GN=APICC_03599 PE=3 SV=1	10	2	2	2	216	24.4	6.21	4.29	2	1
A0A9C6SKU5	Hyaluronidase OS=Bombus terrestris OX=30195 GN=LOC100651053 PE=3 SV=1	5	2	2	2	336	39.1	7.15	4.2	2	1
A0A2A3ELM0	Fatty acyl-CoA reductase OS=Apis cerana cerana OX=94128 GN=APICC_07700 PE=3 SV=1	3	1	2	1	477	54.7	9.04	4.15	1	1
A0A9B2JS10	Glucosylceramidase OS=Bombus terrestris OX=30195 GN=LOC100643512 PE=3 SV=1	2	1	2	1	511	57.5	5.55	3.99	1	1
A0A2A3EH06	Exocyst complex component OS=Apis cerana cerana OX=94128 GN=APICC_02594 PE=3 SV=1	4	1	1	1	859	98.1	6.33	3.97	1	1
A0A9B2JSP2	Non-homologous end-joining factor 1 isoform X2 OS=Bombus terrestris OX=30195 GN=LOC100649636 PE=3 SV=1	10	1	1	1	354	41.7	8.43	3.94	1	1
A0A9C6W7S0	Tight junction protein ZO-1 isoform X1 OS=Bombus terrestris OX=30195 GN=LOC100649923 PE=4 SV=1	3	1	1	1	1214	133.3	9.16	3.25	1	1
A0A9C6SWM1	Uncharacterized protein LOC105666461 OS=Bombus terrestris OX=30195 GN=LOC105666461 PE=4 SV=1	7	1	1	1	349	39.3	9.79	3.21	1	1
A0A2A3EH52	Uncharacterized protein OS=Apis cerana cerana OX=94128 GN=APICC_09138 PE=4 SV=1	2	1	1	1	1124	128.2	5.63	2.84	1	1
V9IMT2	Protein arginine methyltransferase NDUFAF7 OS=Apis cerana OX=7461 GN=ACCB14493 PE=2 SV=1	11	1	1	1	206	24.2	9.57	2.81	1	1
V9IAV0	Uncharacterized protein OS=Apis cerana OX=7461 GN=ACCB00240.1 PE=2 SV=1	28	1	1	1	132	15	9.23	2.66	1	1
A0A9B0CBB6	Cuticle protein 16.5-like OS=Bombus terrestris OX=30195 GN=LOC100646384 PE=4 SV=1	5	1	1	1	291	29.4	9.19	2.63	1	1
A0A9B2JNY1	Apyrase OS=Bombus terrestris OX=30195 GN=LOC100645024 PE=3 SV=1	2	1	1	1	545	61.4	5.16	2.42	1	1
A0A9B0BXG3	Icarapin-like OS=Bombus terrestris OX=30195 GN=LOC100642807 PE=4 SV=1	10	1	1	1	230	25.3	4.61	2.3	1	1
A0A7M7R6H0	Cysteine proteinase CG12163 isoform X2 OS=Apis mellifera OX=7460 GN=408851 PE=3 SV=1	1	1	1	1	881	100.3	6.1	2.21	1	1
A0A9B0C7G9	Protein phosphatase 1L isoform X2 OS=Bombus terrestris OX=30195 GN=LOC100650551 PE=3 SV=1	2	1	1	1	481	53.9	8.25	2.16	1	1
A0A9B0C2Q5	Protein 5NUC OS=Bombus terrestris OX=30195 GN=LOC100645386 PE=3 SV=1	2	1	1	1	608	67.4	5.59	2.12	1	1
A0A2A3E2D5	Tubulin--tyrosine ligase-like protein 9 OS=Apis cerana cerana OX=94128 GN=APICC_07377 PE=3 SV=1	2	1	1	1	472	55.2	8.81	2.09	1	1
A0A9B0C0A7	Matrix metalloproteinase-14 isoform X1 OS=Bombus terrestris OX=30195 GN=LOC100647268 PE=3 SV=1	2	1	1	1	589	65.8	6.24	2.05	1	1
A0A7M7GN38	40S ribosomal protein S8 OS=Apis mellifera OX=7460 GN=406126 PE=3 SV=1	4	1	1	1	208	23.9	10.59	2.04	1	1
A0A7M7SRH8	Protein tiptop isoform X2 OS=Apis mellifera OX=7460 GN=LOC102654448 PE=3 SV=1	1	1	1	1	1467	149.4	7.85	2.04	1	1
A0A9C6SA58	Uncharacterized protein LOC125385295 OS=Bombus terrestris OX=30195 GN=LOC125385295 PE=4 SV=1	1	1	1	1	1463	166.8	8.41	1.99	1	1
A0A0F4LUB0	UTP--glucose-1-phosphate uridylyltransferase OS=Lactobacillus apis OX=303541 GN=JF72_03980 PE=3 SV=1	4	1	1	1	298	33.6	5.87	1.97	1	1
A0A9C6W5E7	Uncharacterized protein LOC100644232 OS=Bombus terrestris OX=30195 GN=LOC100644232 PE=4 SV=1	0	1	1	1	2129	241.5	7.28	1.97	1	1
A0A7M7SQU7	Uncharacterized protein LOC410237 isoform X5 OS=Apis mellifera OX=7460 GN=LOC410237 PE=3 SV=1	0	1	1	1	3776	418.4	6.04	1.95	1	1
A0A9B2JE02	Uncharacterized protein LOC100646500 OS=Bombus terrestris OX=30195 GN=LOC100646500 PE=4 SV=1	1	1	1	1	423	49.9	6.7	1.95	1	1
A0A9B2JNJ4	Cysteine proteinase CG12163 OS=Bombus terrestris OX=30195 GN=LOC100652275 PE=3 SV=1	1	1	1	1	884	100.1	5.73	1.94	1	1
A0A9B0BVB6	Laccase-1 OS=Bombus terrestris OX=30195 GN=LOC100644839 PE=3 SV=1	2	1	1	1	658	74.6	5.92	1.91	1	1
A0A166P4L5	Heat shock protein DnaJ OS=Ascosphaera apis ARSEF 7405 OX=392613 GN=AAP_01730 PE=4 SV=1	1	1	1	1	1007	113.3	9.85	1.91	1	1
A0A9B0BR83	Succinate dehydrogenase [ubiquinone] flavoprotein subunit, mitochondrial OS=Bombus terrestris OX=30195 GN=LOC100644194 PE=3 SV=1	2	1	1	1	661	72.4	7.08	1.9	1	1
A0A9B0BG47	Nuclear envelope membrane protein OS=Bombus terrestris OX=30195 GN=LOC100651641 PE=3 SV=1	15	1	1	1	246	29.3	8.57	0	1	1
A0A7M7TFD5	Protein unc-93 homolog A isoform X1 OS=Apis mellifera OX=7460 GN=LOC411675 PE=3 SV=1	7	1	1	1	566	61.3	8.9	0	1	1
A0A9B0C140	Collagen alpha-1(I) chain isoform X1 OS=Bombus terrestris OX=30195 GN=LOC100648177 PE=4 SV=1	3	1	1	1	1805	184	5.33	0	1	1
A0A7M7RCI4	Cytoplasmic protein NCK1 isoform X2 OS=Apis mellifera OX=7460 GN=551892 PE=4 SV=1	10	1	2	1	392	44.2	7.83	0	1	1

## Sheet: AA07
Accession	Description	Coverage [%]	# Peptides	# PSMs	# Unique Peptides	# AAs	MW [kDa]	calc. pI	Score Sequest HT: Sequest HT	# Peptides (by Search Engine): Sequest HT	# Protein Groups
Q9U8X6	Glucose oxidase OS=Apis mellifera OX=7460 GN=LOC406081 PE=3 SV=1	3	2	17	2	615	67.9	6.95	64.36	2	1
A0A2A3E5Y1	Glucose dehydrogenase [acceptor] OS=Apis cerana cerana OX=94128 GN=APICC_02289 PE=3 SV=1	3	1	5	1	571	62.8	7.2	17.31	1	1
A0A7M7MKH4	Actin, muscle OS=Apis mellifera OX=7460 GN=LOC725404 PE=3 SV=1	7	2	3	2	376	41.7	5.48	8.09	2	1
A0A9B0BTZ3	Putative tRNA (cytidine(32)/guanosine(34)-2'-O)-methyltransferase OS=Bombus terrestris OX=30195 GN=LOC100646170 PE=3 SV=1	11	1	4	1	369	41.6	5.21	6.42	1	1
V9IF08	Cathepsin L OS=Apis cerana OX=7461 GN=ACCB01948.1 PE=2 SV=1	6	1	2	1	345	38.8	7.27	6.32	1	1
Q86M24	Bee-milk protein (Fragment) OS=Apis dorsata OX=7462 GN=mrjp3 PE=3 SV=2	3	1	1	1	584	66.9	7.01	5.25	1	1
A0A7M7MR23	phospholipase A1 OS=Apis mellifera OX=7460 GN=LOC727193 PE=3 SV=1	4	1	2	1	304	34.1	6.44	4.26	1	1
A0A9B2JSP2	Non-homologous end-joining factor 1 isoform X2 OS=Bombus terrestris OX=30195 GN=LOC100649636 PE=3 SV=1	10	1	2	1	354	41.7	8.43	2.92	1	1
A0A7M7MUM1	Glucose dehydrogenase [FAD, quinone] OS=Apis mellifera OX=7460 GN=LOC410746 PE=3 SV=1	2	1	1	1	800	90.9	5.76	2.74	1	1
A0A9B7CYQ2	Signal transducer and activator of transcription OS=Bombus terrestris OX=30195 GN=LOC100647789 PE=3 SV=1	3	1	1	1	787	88.4	8.06	2.57	1	1
P91849	Histone H4 OS=Apis mellifera OX=7460 PE=3 SV=3	10	1	1	1	103	11.3	11.05	2.25	1	1
A0A9C6W5E7	Uncharacterized protein LOC100644232 OS=Bombus terrestris OX=30195 GN=LOC100644232 PE=4 SV=1	0	1	1	1	2129	241.5	7.28	2.17	1	1
A0A8U0WQC4	alpha-glucosidase OS=Apis mellifera OX=7460 GN=hbg2 PE=4 SV=1	2	1	1	1	580	66.5	6.28	2.13	1	1
A0A7M7SPH1	Centromere-associated protein E isoform X10 OS=Apis mellifera OX=7460 GN=LOC409243 PE=4 SV=1	1	1	1	1	3068	358.3	5.44	0	1	1

## Sheet: JAR
Accession	Description	Coverage [%]	# Peptides	# PSMs	# Unique Peptides	# AAs	MW [kDa]	calc. pI	Score Sequest HT: Sequest HT	# Peptides (by Search Engine): Sequest HT	# Protein Groups
O18330	Major royal jelly protein 1 OS=Apis mellifera OX=7460 GN=MRJP1 PE=1 SV=1	72	34	244	34	432	48.9	5.34	825.58	34	1
D3Y5T0	Bee-milk protein OS=Apis mellifera OX=7460 PE=2 SV=1	57	30	168	21	544	61.6	7.12	526.11	30	1
D3JZ08	Bee-milk protein OS=Apis mellifera OX=7460 PE=2 SV=1	47	26	125	12	598	70.1	6.58	387.11	26	1
Q9U8X6	Glucose oxidase OS=Apis mellifera OX=7460 GN=LOC406081 PE=3 SV=1	35	19	101	19	615	67.9	6.95	368.08	19	1
O77061	Major royal jelly protein 2 OS=Apis mellifera OX=7460 GN=MRJP2 PE=1 SV=1	50	24	108	1	452	51	7.27	302.19	24	1
A0A7M7MQ90	Bee-milk protein OS=Apis mellifera OX=7460 GN=406091 PE=3 SV=1	52	24	106	1	452	51.1	7.08	297.87	24	1
Q17058	Alpha-glucosidase OS=Apis mellifera OX=7460 PE=1 SV=1	43	23	90	1	567	65.5	5.24	292.15	23	1
Q25BT6	alpha-glucosidase OS=Apis mellifera OX=7460 GN=hbg3 PE=4 SV=1	43	23	88	1	567	65.5	5.24	282.2	23	1
A0A7M7MQN8	Bee-milk protein OS=Apis mellifera OX=7460 GN=406116 PE=3 SV=1	43	17	56	3	364	41.1	7.42	167.31	17	1
D3JXA7	Bee-milk protein OS=Apis mellifera OX=7460 PE=2 SV=1	31	13	54	5	464	53	6.35	148.15	13	1
Q8N0N7	Alpha-amylase OS=Apis mellifera mellifera OX=44477 PE=3 SV=1	43	17	40	5	493	56	7.52	144.73	17	1
V9I6G8	Bee-milk protein OS=Apis cerana OX=7461 GN=ACCB00004.9 PE=2 SV=1	20	10	43	1	466	52.7	7.72	135.75	10	1
A0A7M6W876	Alpha-amylase OS=Apis mellifera OX=7460 GN=LOC406114 PE=2 SV=1	43	16	36	4	493	55.9	7.34	131.71	16	1
A0A7M7SQQ4	Bee-milk protein OS=Apis mellifera OX=7460 GN=406133 PE=3 SV=1	26	10	46	2	464	52.8	6.27	126.63	10	1
A0A7M7MR23	phospholipase A1 OS=Apis mellifera OX=7460 GN=LOC727193 PE=3 SV=1	17	3	22	3	304	34.1	6.44	92.67	3	1
A0A7M7GC96	Glucose dehydrogenase [FAD, quinone] OS=Apis mellifera OX=7460 GN=LOC410733 PE=3 SV=1	31	16	33	14	625	70.1	7.01	91.52	16	1
A0A7M7IPH8	Carboxylic ester hydrolase OS=Apis mellifera OX=7460 GN=LOC552229 PE=3 SV=1	24	9	23	6	553	61.8	4.77	83.63	9	1
A0A8U0WQ84	Bee-milk protein OS=Apis mellifera OX=7460 GN=406149 PE=2 SV=1	32	14	29	12	437	49.8	6.33	82.2	14	1
A0A8U1C1L9	Bee-milk protein OS=Apis mellifera OX=7460 GN=409555 PE=3 SV=1	30	10	25	8	443	50.5	5.1	68.93	10	1
A0A7M7RBJ1	Glucose dehydrogenase [FAD, quinone] isoform X1 OS=Apis mellifera OX=7460 GN=551044 PE=3 SV=1	13	5	16	5	636	69.3	5.92	55.84	5	1
A0A7M7R973	phospholipase A1 OS=Apis mellifera OX=7460 GN=551268 PE=3 SV=1	9	2	11	2	303	33.6	6.87	47.87	2	1
A0A7M7IGD2	Xanthine dehydrogenase OS=Apis mellifera OX=7460 GN=LOC724933 PE=3 SV=1	6	10	16	10	1270	142.3	7.08	43.32	10	1
A0A1Q1N6A4	Bee-milk protein OS=Apis florea OX=7463 GN=MRJP10 PE=3 SV=1	13	6	14	2	432	49.2	6.15	35.97	6	1
A0A7M7GM85	CLIP domain-containing serine protease OS=Apis mellifera OX=7460 GN=550671 PE=3 SV=1	25	6	9	6	353	39.5	6.81	30.3	6	1
A0A7M7MKH4	Actin, muscle OS=Apis mellifera OX=7460 GN=LOC725404 PE=3 SV=1	13	4	10	2	376	41.7	5.48	26.33	4	1
A0A7M7MM52	Uncharacterized protein LOC413627 OS=Apis mellifera OX=7460 GN=LOC413627 PE=3 SV=1	11	5	8	5	654	72.2	5.52	25.78	5	1
A0A7M7R8W1	Uncharacterized protein LOC408608 OS=Apis mellifera OX=7460 GN=408608 PE=4 SV=1	29	4	7	4	181	19.4	7.18	25.21	4	1
A0A2A3E5C0	Acetylcholinesterase OS=Apis cerana cerana OX=94128 GN=APICC_04401 PE=3 SV=1	4	4	8	1	1101	124.1	8.13	20.08	4	1
A0A7M7TF14	Carboxypeptidase Q OS=Apis mellifera OX=7460 GN=410149 PE=4 SV=1	10	4	8	4	479	52.9	5.43	19.4	4	1
A0A7M7GTH2	ATP synthase subunit beta OS=Apis mellifera OX=7460 GN=551766 PE=3 SV=1	4	2	7	2	516	55.1	5.41	17.19	2	1
A0A7M7RC42	Laccase-5 OS=Apis mellifera OX=7460 GN=LOC552811 PE=3 SV=1	11	4	4	4	645	74	6.67	16.19	4	1
B3GM12	Bee-milk protein OS=Apis mellifera OX=7460 GN=MRJP9 PE=2 SV=1	9	3	6	3	422	48.5	8.53	15.08	3	1
A0A7M7SR75	Uncharacterized protein LOC102655185 isoform X2 OS=Apis mellifera OX=7460 GN=LOC102655185 PE=4 SV=1	2	3	7	3	1188	118.4	4.78	14.62	3	1
A7XZB1	Hexamerin 110 OS=Apis mellifera OX=7460 GN=hex110 PE=2 SV=1	7	4	5	4	1008	111.9	6.93	14.56	4	1
A0A2A3ED74	Chitinase protein Idgf4 OS=Apis cerana cerana OX=94128 GN=APICC_09344 PE=3 SV=1	5	2	5	2	444	49.2	7.77	13.03	2	1
A0A8U0WQ75	Hexamerin OS=Apis mellifera OX=7460 GN=406117 PE=3 SV=1	8	4	4	4	683	79.5	7.23	11.73	4	1
A0A087ZYX8	Venom serine protease 34 isoform X1 OS=Apis mellifera OX=7460 GN=LOC409143 PE=4 SV=1	8	2	4	2	405	44.6	6.29	11.55	2	1
A0A7M7IFB4	Glucosylceramidase OS=Apis mellifera OX=7460 GN=409708 PE=3 SV=1	8	2	2	2	522	59.3	5.57	11.24	2	1
A0A9B0BKQ8	Alpha-amylase OS=Bombus terrestris OX=30195 GN=LOC100649744 PE=3 SV=1	5	2	3	1	492	55.8	7.55	8.82	2	1
A0A7M7FZB3	Venom acid phosphatase Acph-1 OS=Apis mellifera OX=7460 GN=LOC726737 PE=3 SV=1	7	1	2	1	361	42.3	5.73	7.8	1	1
A0A2A3ENV2	Histone H4 OS=Apis cerana cerana OX=94128 GN=APICC_08920 PE=3 SV=1	3	2	3	2	766	86.3	8.84	7.46	2	1
A0A2A3EM41	Glucose dehydrogenase [acceptor] OS=Apis cerana cerana OX=94128 GN=APICC_01842 PE=3 SV=1	4	3	3	1	622	69.6	6.21	7.35	3	1
A0A7M7H012	Uncharacterized protein LOC724993 OS=Apis mellifera OX=7460 GN=LOC724993 PE=4 SV=1	4	1	3	1	315	35.3	5.62	7.04	1	1
A0A7M7R5K0	Glucosylceramidase OS=Apis mellifera OX=7460 GN=409709 PE=3 SV=1	4	2	3	2	511	58.5	7.39	6.51	2	1
A0A2A3EB85	UDP-glucose 6-dehydrogenase OS=Apis cerana cerana OX=94128 GN=APICC_00443 PE=3 SV=1	2	1	2	1	477	52.6	6.14	6.33	1	1
A0A2A3ECB4	Glutamate decarboxylase OS=Apis cerana cerana OX=94128 GN=APICC_03312 PE=4 SV=1	1	2	2	2	1613	180.7	7.99	5.74	2	1
A0A7M7MR18	phospholipase A1 OS=Apis mellifera OX=7460 GN=551268 PE=3 SV=1	8	1	1	1	299	33.1	6.6	5.61	1	1
J7F0F7	Ferritin OS=Apis cerana cerana OX=94128 GN=FerHCH PE=3 SV=1	6	1	2	1	224	25.5	6.3	5.31	1	1
A0A7M7GQH1	Chymotrypsin inhibitor OS=Apis mellifera OX=7460 GN=725380 PE=3 SV=1	14	1	2	1	76	8.1	5.11	5.25	1	1
A0A7M7FZH3	Chymotrypsin inhibitor OS=Apis mellifera OX=7460 GN=725114 PE=4 SV=1	13	1	2	1	90	10.1	5.91	5.06	1	1
A0A0K1Y890	Uncharacterized protein OS=Apis mellifera filamentous virus OX=1100043 GN=AmFV_0239 PE=4 SV=1	13	1	2	1	82	9.2	6.49	4.46	1	1
A0A2A3E7K8	peptide chain release factor N(5)-glutamine methyltransferase OS=Apis cerana cerana OX=94128 GN=APICC_00989 PE=4 SV=1	2	1	2	1	354	40.3	6.92	4.08	1	1
A0A9B0BDN6	Clustered mitochondria protein homolog OS=Bombus terrestris OX=30195 GN=LOC100644799 PE=3 SV=1	1	1	2	1	1409	159.7	6.44	4.01	1	1
A0A9C6W9I6	DC-STAMP domain-containing protein 2-like OS=Bombus terrestris OX=30195 GN=LOC100643093 PE=4 SV=1	4	1	1	1	1030	119.3	6.55	3.94	1	1
A0A7M7RAS0	Vacuolar proton pump subunit B OS=Apis mellifera OX=7460 GN=551721 PE=3 SV=1	5	1	1	1	495	55.1	5.58	3.81	1	1
A0A2A3E793	Epimerase family protein SDR39U1 OS=Apis cerana cerana OX=94128 GN=APICC_03027 PE=4 SV=1	13	1	1	1	294	33	8.97	3.74	1	1
A0A7M7GTC9	Uncharacterized protein LOC102655706 OS=Apis mellifera OX=7460 GN=LOC102655706 PE=4 SV=1	5	1	1	1	871	97.7	8.54	3.57	1	1
A0A2A3ECY2	Stargazin related protein STG-1 OS=Apis cerana cerana OX=94128 GN=APICC_06618 PE=4 SV=1	8	1	1	1	386	44.3	7.34	3.14	1	1
A0A2A3EQ00	Autophagy-related protein 9 OS=Apis cerana cerana OX=94128 GN=APICC_03273 PE=3 SV=1	5	1	1	1	839	96.5	6.77	3	1	1
E2AFT4	Eukaryotic translation initiation factor 3 subunit G OS=Camponotus floridanus OX=104421 GN=EAG_03246 PE=3 SV=1	14	1	1	1	287	31.8	8.07	2.91	1	1
A0A8U1C2F1	Silk fibroin 2 OS=Apis mellifera OX=7460 GN=100192200 PE=2 SV=1	5	1	1	1	309	30.7	5.78	2.83	1	1
A0A9B0BVG8	Golgin-84 OS=Bombus terrestris OX=30195 GN=LOC100648502 PE=4 SV=1	5	1	1	1	589	67.4	5.54	2.81	1	1
A0A2A3ESJ3	GPI ethanolamine phosphate transferase 3 OS=Apis cerana cerana OX=94128 GN=APICC_06135 PE=3 SV=1	2	1	1	1	1048	120.4	8.32	2.78	1	1
A0A7M7MKD5	Alpha-mannosidase OS=Apis mellifera OX=7460 GN=LOC552249 PE=3 SV=1	1	1	1	1	999	116.2	6.55	2.73	1	1
A0A9B2JNP3	MOXD1 homolog 1 OS=Bombus terrestris OX=30195 GN=LOC100645538 PE=3 SV=1	3	1	1	1	930	105	5.95	2.68	1	1
V9IF40	Fructose-bisphosphate aldolase OS=Apis cerana OX=7461 GN=ACCB01997.1 PE=2 SV=1	5	1	1	1	365	39.6	7.68	2.62	1	1
A0A7M7M5C7	Carboxypeptidase OS=Apis mellifera OX=7460 GN=410451 PE=3 SV=1	2	1	1	1	467	53.7	7.37	2.54	1	1
V9IAX8	Transferrin OS=Apis cerana OX=7461 GN=ACCB00248.1 PE=2 SV=1	2	1	1	1	712	78.5	7.06	2.53	1	1
A0A9B0C7G9	Protein phosphatase 1L isoform X2 OS=Bombus terrestris OX=30195 GN=LOC100650551 PE=3 SV=1	2	1	1	1	481	53.9	8.25	2.46	1	1
A0A7M7GJ80	Glucose dehydrogenase [FAD, quinone] OS=Apis mellifera OX=7460 GN=LOC552425 PE=3 SV=1	4	1	1	1	632	70.6	5.76	2.42	1	1
A0A9C6W373	Tyrosine-protein kinase receptor OS=Bombus terrestris OX=30195 GN=LOC100650952 PE=3 SV=1	1	1	1	1	1748	198	7.47	2.33	1	1
A0A2A3EDY1	Transmembrane and TPR repeat-containing protein OS=Apis cerana cerana OX=94128 GN=APICC_07353 PE=4 SV=1	6	1	1	1	200	21.9	7.75	2.3	1	1
A0A7M7MPT1	Serine protease inhibitor 88Ea isoform X2 OS=Apis mellifera OX=7460 GN=413749 PE=3 SV=1	3	1	1	1	415	46.8	7.3	2.29	1	1
A0A9C6VXY0	Ras-related protein Rab-37 isoform X2 OS=Bombus terrestris OX=30195 GN=LOC100649131 PE=3 SV=1	4	1	1	1	287	31.7	8.65	2.23	1	1
Q10416	Hymenoptaecin OS=Apis mellifera OX=7460 PE=2 SV=1	9	1	1	1	129	14.5	9.42	2.2	1	1
A0A7M7MQZ9	Laminin subunit gamma-1 OS=Apis mellifera OX=7460 GN=LOC409474 PE=4 SV=1	1	1	1	1	1621	180.6	5.29	2.16	1	1
A0A2A3ESZ0	Apolipophorin OS=Apis cerana cerana OX=94128 GN=APICC_07098 PE=4 SV=1	0	1	1	1	3438	383.9	8.54	2.14	1	1
V9IGU4	Dihydropyrimidinase OS=Apis cerana OX=7461 GN=ACCB08291 PE=2 SV=1	1	1	1	1	552	60.8	6.29	2.1	1	1
A0A7M7IHM3	Peptidase S1 domain-containing protein OS=Apis mellifera OX=7460 PE=3 SV=1	2	1	1	1	402	44.1	5.57	2.1	1	1
A0A9B0F6P1	Glucosylceramidase OS=Bombus terrestris OX=30195 GN=LOC100643871 PE=3 SV=1	2	1	1	1	510	58.1	5.67	2.05	1	1
A0A9B2JIZ1	Ferritin OS=Bombus terrestris OX=30195 GN=LOC100648350 PE=3 SV=1	4	1	1	1	225	25.9	5.77	1.99	1	1
A0A9B0C0X1	Glycerol-3-phosphate phosphatase OS=Bombus terrestris OX=30195 GN=LOC100649691 PE=3 SV=1	12	1	1	1	308	34.2	6.07	0	1	1
A0A9B7I119	Huntingtin-interacting protein 1 isoform X1 OS=Bombus terrestris OX=30195 GN=LOC100648778 PE=3 SV=1	4	1	2	1	957	108	6	0	1	1
A0A2A3EBG3	aldehyde dehydrogenase (NAD(+)) OS=Apis cerana cerana OX=94128 GN=APICC_03708 PE=3 SV=1	8	1	1	1	527	56.8	7.9	0	1	1
A0A9B2JPA8	ArfGAP with SH3 domain, ANK repeat and PH domain-containing protein isoform X4 OS=Bombus terrestris OX=30195 GN=LOC100647387 PE=4 SV=1	3	1	1	1	1039	115.3	7.43	0	1	1
A0A9B2JKH5	Zinc finger protein basonuclin-2 isoform X1 OS=Bombus terrestris OX=30195 GN=LOC105665835 PE=4 SV=1	3	1	1	1	1769	189.6	6.7	0	1	1
A0A2A3E7F1	Neuron navigator OS=Apis cerana cerana OX=94128 GN=APICC_09786 PE=3 SV=1	2	1	1	1	1996	220	9.26	0	1	1
A0A7M7SQ09	InaD-like protein OS=Apis mellifera OX=7460 GN=LOC409020 PE=4 SV=1	2	1	1	1	2752	299.5	5.33	0	1	1
A0A7M7R6B1	DNA replication licensing factor MCM7 OS=Apis mellifera OX=7460 GN=409979 PE=3 SV=1	4	1	1	1	725	82.8	7.18	0	1	1
